# Supplementary material for: A test of affect processing bias in response to affect regulation
Source: PLoS One. 2022 Mar 3;17(3):e0264758. doi: 10.1371/journal.pone.0264758 (PMC8893671; doi:10.1371/journal.pone.0264758)
Supplement: S1 Dataset — Raw data files accompanying each figure. (ZIP) [file pone.0264758.s005.zip]

Archive with 22 entries (15 files):
- S1_Datasets/fig_3/
- S1_Datasets/fig_3/fig_3.tsv
- S1_Datasets/fig_4/
- S1_Datasets/fig_4/fig_4_mu_perm_haufe_a_N=1000_p=05.nii
- S1_Datasets/fig_4/fig_4_mu_perm_haufe_v_N=1000_p=05.nii
- S1_Datasets/fig_5/
- S1_Datasets/fig_5/fig_5.tsv
- S1_Datasets/fig_6/
- S1_Datasets/fig_6/fig_6.tsv
- S1_Datasets/fig_7/
- S1_Datasets/fig_7/fig_7_aro_entrain.txt
- S1_Datasets/fig_7/fig_7_aro_scatter.tsv
- S1_Datasets/fig_7/fig_7_val_entrain.txt
- S1_Datasets/fig_7/fig_7_val_scatter.tsv
- S1_Datasets/supp_fig_1/
- S1_Datasets/supp_fig_1/supp_fig_1_A_all_voxels.tsv
- S1_Datasets/supp_fig_1/supp_fig_1_B_all_voxels.tsv
- S1_Datasets/supp_fig_1/supp_fig_1_C_all_voxels.tsv
- S1_Datasets/supp_fig_1/supp_fig_1_D_all_voxels.tsv
- S1_Datasets/supp_fig_2/
- S1_Datasets/supp_fig_2/supp_fig_2_mod_exfb_mdl_acc_ex_plot.tsv
- S1_Datasets/supp_fig_2/supp_fig_2_mod_exfb_mdl_acc_fb_plot.tsv
