# Supplementary material for: A test of affect processing bias in response to affect regulation
Source: PLoS One. 2022 Mar 3;17(3):e0264758. doi: 10.1371/journal.pone.0264758 (PMC8893671; doi:10.1371/journal.pone.0264758)
Supplement: S1 Dataset — Raw data files accompanying each figure. (ZIP) [file pone.0264758.s005.zip › S1_Datasets/fig_3/fig_3.tsv]

type	valence	arousal
id_ps	8.28	4.1
id_ps	7.61	4.51
id_cr	4.38	3.56
id_cr	7.26	4.45
id_ps	7.63	3.97
id_ps	3.2	5.77
id_ps	7.2	5.43
id_ps	5.24	2.89
id_ps	4.13	4.22
id_ps	3.46	6.87
id_cr	7.19	5.67
id_cr	8.34	5.41
id_cr	3.04	6.05
id_ps	6	4.93
id_ps	2.94	4.46
id_ps	4.03	2.63
id_ps	4.87	1.72
id_ps	6.46	5.09
id_ps	4.37	5.43
id_ps	4.26	6.02
id_ps	5.68	3.34
id_ps	2.59	6.61
id_ps	4.81	4.2
id_ps	2.87	3.85
id_ps	3.1	6.26
id_cr	7.82	3.08
id_ps	5.81	4.28
id_ps	3.78	6.29
id_cr	1.46	7.21
id_ps	2.03	6.04
id_ps	4.85	6.52
id_ps	7.6	5.78
id_cr	3.85	6.34
id_cr	5.16	6.23
id_ps	2.27	5
id_cr	6.49	3.8
id_ps	4	6.8
id_ps	6.44	7.07
id_cr	7.91	6.44
id_ps	5.17	3.68
id_ps	5.67	3.83
id_ps	2.1	6.53
id_cr	7.08	2.67
id_ps	4.71	3.74
id_ps	6.6	3.14
id_ps	7.91	5.09
id_ps	4.91	5.85
id_ps	5.07	6.97
id_ps	3.47	3.52
id_ps	2.21	6.99
id_ps	4.95	5
id_ps	5.52	2.42
id_ps	1.52	5.9
id_cr	3.56	3.97
id_ps	1.95	4.53
id_ps	4.52	2.03
id_ps	5.49	4.74
id_cr	7.57	7.27
id_ps	4.39	4.88
id_cr	8.21	4.31
id_cr	5.15	2.82
id_ps	6.33	5.53
id_ps	8.17	4.64
id_cr	6.66	5.01
id_cr	5.5	3.81
id_ps	7.41	4.91
id_ps	5.99	6.79
id_ps	6.95	5.91
id_ps	7.14	3
id_ps	1.79	5.25
id_ps	6.53	6.49
id_cr	1.49	6.35
id_ps	6.24	4.08
id_cr	2.24	5.73
id_ps	6.94	4.99
id_ps	8.1	6.28
id_ps	3.7	5.77
id_ps	2.82	4.91
id_ps	2.47	5.75
id_ps	8.05	3.22
id_ps	7.37	3.54
id_ps	8.22	5.71
id_ps	2.73	7.09
id_ps	5.34	4.23
id_ps	7.54	6.35
id_ps	1.4	6.58
id_ps	1.77	6.85
id_cr	4.94	1.76
id_ps	7.11	4.08
id_cr	6.25	6.4
id_ps	2.06	4
id_cr	3.2	5.05
id_ps	6.27	6.06
id_cr	4.48	5.07
id_cr	2.49	6.82
id_ps	6.32	2.63
id_ps	5.39	5.29
id_ps	7.01	6.84
id_ps	4.82	2.43
id_ps	3.34	4.84
id_ps	1.45	7.26
id_ps	4.2	3.74
id_ps	6.11	3.17
id_cr	6.67	7.13
id_ps	3.08	5.28
id_ps	4.77	3.21
id_cr	5.91	5.66
id_ps	5.77	5.99
id_ps	6.43	3.64
id_cr	6.17	2.9
id_ps	3.77	5.24
id_ps	8.02	7.17
id_ps	3.92	4.7
id_cr	2.55	4.06
id_cr	5.87	4.81
id_ps	7.08	4.55
id_ps	4.45	2.81
id_ps	6.52	4.45
id_ps	3.67	4.14
id_ps	7.33	7.35
mod_ps	7.32	4.93
mod_ps	2.21	5.04
mod_ps	1.88	5.72
mod_fs	7.06	6.3
mod_ps	7.75	5.91
mod_ps	2.34	6.63
mod_fs	2.55	5.19
mod_ps	1.56	6.79
mod_ps	2.32	5.28
mod_fs	7.86	5
mod_ps	2.38	6.29
mod_ps	2.06	6.2
mod_ps	1.83	6.36
mod_fs	7.2	6.68
mod_fs	1.68	6.14
mod_ps	2.42	5.02
mod_ps	2.58	5.7
mod_fs	2.26	6
mod_ps	7.76	5.56
mod_ps	7.38	5.52
mod_fs	7.53	5.48
mod_fs	1.8	5.21
mod_ps	1.56	6
mod_ps	1.78	5.49
mod_ps	7.02	5.22
mod_ps	7.04	5.48
mod_fs	2.54	4.86
mod_ps	2	5.53
mod_fs	7.63	6.12
mod_ps	7.33	5.87
mod_fs	7.25	6.02
mod_ps	2.57	6.6
mod_fs	2.51	5.44
mod_ps	8	4.92
mod_ps	7.07	6.47
mod_fs	1.69	6.58
mod_ps	7.56	5.74
mod_ps	2.27	5.7
mod_ps	7.35	5.68
mod_fs	7.77	6.73
mod_fs	1.82	5.95
mod_fs	2.04	6.52
mod_ps	7.58	5.16
mod_ps	2.5	5.99
mod_ps	7.21	5.11
mod_ps	8.03	5.46
mod_ps	7.02	6.14
mod_ps	7.4	6.58
mod_fs	1.45	6.41
mod_fs	7.12	5.69
mod_ps	7.18	5.52
mod_fs	7.1	4.97
mod_ps	7.53	5.94
mod_ps	2.42	5.82
mod_ps	1.67	5.82
mod_ps	7.38	6.28
mod_fs	7.01	5.84
mod_ps	1.83	6.72
mod_ps	7.32	5.27
mod_ps	1.51	6.61
