# Supplementary material for: A test of affect processing bias in response to affect regulation
Source: PLoS One. 2022 Mar 3;17(3):e0264758. doi: 10.1371/journal.pone.0264758 (PMC8893671; doi:10.1371/journal.pone.0264758)
Supplement: S1 Dataset — Raw data files accompanying each figure. (ZIP) [file pone.0264758.s005.zip › S1_Datasets/fig_5/fig_5.tsv]

0.573
0.667
0.313
0.98
0.6
0.607
0.38
0.513
0.82
0.813
0.78
0.433
0.427
0.613
0.98
0.98
0.253
0.04
0.847
0.98
0.82
0.98
0.98
0.98
0.853
0.32
0.893
0.98
0.98
0.813
0.353
0.913
0.98
0.813
0.093
0.833
0.693
0.893
0.82
0.98
0.82
0.84
0.84
0.807
0.373
0.82
0.98
0.98
0.74
0.98
0.533
0.98
0.827
0.913
0.88
0.84
0.98
0.98
0.927
0.98
0.98
0.98
0.98
0.32
0.98
0.98
0.893
0.967
0.98
0.187
0.813
0.9
0.867
0.813
0.92
0.147
0.9
0.8
0.86
0.613
0.593
0.833
0.98
0.487
0.42
0.82
0.887
0.893
0.947
0.907
0.953
0.98
0.947
0.46
0.293
0.96
0.773
0.98
0.84
0.98
0.32
0.98
0.98
0.947
0.98
0.833
0.98
0.98
0.98
0.98
0.98
0.98
0.873
0.713
0.98
0.887
0.907
0.64
0.893
0.98
0.98
0.88
0.98
0.98
0.86
0.887
0.973
0.833
0.173
0.52
0.893
0.98
0.467
0.893
0.86
0.98
0.98
0.947
0.467
0.913
0.74
0.473
0.733
0.953
0.967
0.807
0.813
0.98
0.98
0.873
0.92
0.353
0.353
0.967
0.327
0.847
0.613
0.82
0.593
0.447
0.98
0.98
0.853
0.927
0.893
0.86
0.98
0.98
0.98
0.98
0.853
0.98
0.98
0.82
0.98
0.98
0.98
0.947
0.98
0.98
0.98
0.847
0.98
0.98
0.573
0.98
0.98
0.98
0.947
0.827
0.98
0.98
0.98
0.98
0.427
0.9
0.98
0.98
0.98
0.98
0.98
0.98
0.98
0.98
0.78
0.907
0.98
0.22
0.187
0.98
0.8
0.42
0.867
0.673
0.387
0.313
0.247
0.7
0.613
0.933
0.54
0.073
0.293
0.927
0.98
0.86
0.833
0.82
0.94
0.633
0.74
0.653
0.32
0.88
0.98
0.953
0.98
0.98
0.98
0.98
0.98
0.527
0.98
0.8
0.32
0.76
0.613
0.98
0.927
0.98
0.9
0.32
0.84
0.973
0.687
0.98
0.9
0.84
0.98
0.98
0.98
0.98
0.98
0.98
0.98
0.887
0.753
0.84
0.2
0.193
0.5
0.68
0.98
0.98
0.7
0.267
0.72
0.333
0.94
0.367
0.367
0.56
0.76
0.98
0.173
0.98
0.98
0.98
0.98
0.98
0.32
0.98
0.92
0.98
0.84
0.86
0.98
0.98
0.933
0.94
0.86
0.98
0.98
0.98
0.98
0.967
0.98
0.227
0.933
0.98
0.98
0.98
0.98
0.587
0.827
0.98
0.98
0.947
0.32
0.98
0.98
0.547
0.933
0.98
0.98
0.98
0.193
0.98
0.98
0.827
0.84
0.98
0.86
0.98
0.32
0.98
0.98
0.887
0.98
0.98
0.98
0.98
0.173
0.98
0.98
0.98
0.98
0.98
0.98
0.86
0.407
0.927
0.98
0.88
0.86
0.807
0.927
0.833
0.98
0.98
0.98
0.427
0.96
0.913
0.98
0.913
0.927
0.32
0.98
0.98
0.98
0.94
0.8
0.867
0.98
0.98
0.893
0.98
0.847
0.98
0.98
0.72
0.84
0.98
0.98
0.86
0.22
0.807
0.82
0.98
0.093
0.98
0.36
0.447
0.98
0.98
0.98
0.98
0.927
0.98
0.1
0.86
0.707
0.98
0.927
0.96
0.133
0.853
0.507
0.32
0.873
0.493
0.98
0.787
0.98
0.867
0.98
0.3
0.98
0.98
0.98
0.98
0.88
0.833
0.98
0.527
0.98
0.98
0.8
0.98
0.98
0.96
0.5
0.98
0.833
0.98
0.98
0.98
0.98
0.98
0.98
0.48
0.98
0.94
0.98
0.98
0.98
0.98
0.98
0.98
0.98
0.98
0.98
0.98
0.933
0.62
0.32
0.98
0.98
0.66
0.98
0.847
0.947
0.827
0.32
0.98
0.32
0.98
0.753
0.353
0.98
0.98
0.98
0.98
0.833
0.98
0.98
0.94
0.953
0.827
0.953
0.827
0.267
0.98
0.98
0.98
0.287
0.98
0.98
0.98
0.5
0.967
0.22
0.96
0.98
0.593
0.473
0.373
0.447
0.287
0.66
0.613
0.56
0.433
0.227
0.84
0.8
0.947
0.247
0.98
0.98
0.713
0.98
0.913
0.353
0.66
0.453
0.92
0.507
0.787
0.52
0.893
0.96
0.98
0.707
0.833
0.847
0.72
0.72
0.967
0.66
0.327
0.047
0.853
0.98
0.98
0.98
0.98
0.98
0.98
0.827
0.98
0.98
0.98
0.853
0.98
0.98
0.807
0.873
0.827
0.96
0.927
0.88
0.24
0.973
0.847
0.98
0.92
0.567
0.98
0.947
0.807
0.86
0.953
0.98
0.887
0.98
0.907
0.98
0.98
0.98
0.98
0.227
0.98
0.98
0.727
0.98
0.893
0.387
0.733
0.1
0.98
0.98
0.633
0.9
0.827
0.26
0.92
0.867
0.787
0.98
0.86
0.98
0.98
0.98
0.973
0.98
0.98
0.98
0.92
0.98
0.853
0.98
0.98
0.98
0.98
0.967
0.373
0.98
0.78
0.433
0.98
0.833
0.353
0.7
0.907
0.827
0.74
0.78
0.907
0.833
0.98
0.933
0.847
0.98
0.52
0.98
0.907
0.873
0.98
0.967
0.34
0.98
0.367
0.947
0.84
0.933
0.433
0.82
0.433
0.9
0.853
0.34
0.74
0.453
0.867
0.82
