# Supplementary material for: A test of affect processing bias in response to affect regulation
Source: PLoS One. 2022 Mar 3;17(3):e0264758. doi: 10.1371/journal.pone.0264758 (PMC8893671; doi:10.1371/journal.pone.0264758)
Supplement: S1 Dataset — Raw data files accompanying each figure. (ZIP) [file pone.0264758.s005.zip › S1_Datasets/fig_6/fig_6.tsv]

estimate	lower		upper		name
0.032698	0.0059009	0.059496	trial
0.031155	0.003511	0.058822	true_val
0.80348		0.77631		0.83064		prev_val
-0.027576	-0.055242	9.0575e-05	true_aro
0.019808	-0.0072058	0.046821	v_acc
-0.043299	-0.07029	-0.016307	age
-0.028157	-0.05495	-0.0013648	sex
-0.018622	-0.046264	0.0090189	trial:true_val
0.11698		0.090169	0.14379		trial:prev_val
