# Supplementary material for: A test of affect processing bias in response to affect regulation
Source: PLoS One. 2022 Mar 3;17(3):e0264758. doi: 10.1371/journal.pone.0264758 (PMC8893671; doi:10.1371/journal.pone.0264758)
Supplement: S1 Dataset — Raw data files accompanying each figure. (ZIP) [file pone.0264758.s005.zip › S1_Datasets/fig_7/fig_7_aro_entrain.txt]

0.394312473696275
-0.0343269225317675
0.165622367475885
0.203611604184481
-0.0523819449750349
0.0304097120839961
0.529408991544327
-0.180588935387455
0.16705846406189
0.0616414968572208
-0.343783713942749
0.0575054830958953
0.543920547561092
0.0996569759598687
0.326416228261572
-0.328363738396353
0.458914011762045
-0.0642695584155087
0.112691280160099
0.315583368397694
0.53471355744158
0.260941506517056
-0.246755592086911
0.307173061365345
-0.203519225205509
0.351131400855663
0.0879381397742239
-0.288446312595091
0.00849455987022202
-0.239963598654729
-0.328716545899643
