# Supplementary material for: A test of affect processing bias in response to affect regulation
Source: PLoS One. 2022 Mar 3;17(3):e0264758. doi: 10.1371/journal.pone.0264758 (PMC8893671; doi:10.1371/journal.pone.0264758)
Supplement: S1 Dataset — Raw data files accompanying each figure. (ZIP) [file pone.0264758.s005.zip › S1_Datasets/fig_7/fig_7_aro_scatter.tsv]

cue	recall
0.236971	0.2088355
0.236971	0.269989
0.236971	0.4792572
0.236971	0.6283678
0.7060032	0.6714385
0.7060032	0.5413197
0.7060032	0.6026308
0.7060032	0.6893651
0.5793387	0.7444738
0.5793387	0.7838371
0.5793387	0.7922453
0.5793387	0.8183815
0.4040424	0.3357922
0.4040424	0.4065646
0.4040424	0.5676661
0.4040424	0.7215369
0.354385	0.3381151
0.354385	0.3044149
0.354385	0.2916595
0.354385	0.4183988
0.409639	0.3477248
0.409639	0.3364678
0.409639	0.3880199
0.409639	0.4829667
0.3605122	0.4219448
0.3605122	0.6808135
0.3605122	0.7834186
0.3605122	0.8215355
0.5069322	0.4214285
0.5069322	0.4128396
0.5069322	0.4772801
0.5069322	0.6182892
0.2128103	0.2376085
0.2128103	0.1920811
0.2128103	0.1980862
0.2128103	0.2958004
0.4704635	0.474229
0.4704635	0.5931181
0.4704635	0.6236588
0.4704635	0.7729419
0.4418818	0.2453497
0.4418818	0.3219268
0.4418818	0.5406798
0.4418818	0.7256414
0.2885865	0.2734639
0.2885865	0.3980248
0.2885865	0.5336318
0.2885865	0.638574
0.4507098	0.4161473
0.4507098	0.383276
0.4507098	0.4901767
0.4507098	0.6152153
0.6346195	0.6725482
0.6346195	0.5724382
0.6346195	0.5850912
0.6346195	0.5332472
0.5406121	0.6581138
0.5406121	0.669268
0.5406121	0.5804594
0.5406121	0.526097
0.2732906	0.2551189
0.2732906	0.3117321
0.2732906	0.3717619
0.2732906	0.5696338
0.5895414	0.8589661
0.5895414	0.7949127
0.5895414	0.7205746
0.5895414	0.7116945
0.3287013	0.3002159
0.3287013	0.4694127
0.3287013	0.3344808
0.3287013	0.2063136
0.5466869	0.4651827
0.5466869	0.45559
0.5466869	0.4856014
0.5466869	0.4935687
0.1934728	0.2515923
0.1934728	0.434997
0.1934728	0.6267514
0.1934728	0.5871074
0.4583944	0.6928236
0.4583944	0.7253919
0.4583944	0.7315536
0.4583944	0.7554483
0.1390386	0.2339015
0.1390386	0.3307741
0.1390386	0.4300133
0.1390386	0.4517874
0.7092203	0.3548609
0.7092203	0.2737177
0.7092203	0.3399847
0.7092203	0.4877959
0.3814555	0.4782432
0.3814555	0.4869933
0.3814555	0.4300672
0.3814555	0.4476525
0.6530476	0.67108
0.6530476	0.6246305
0.6530476	0.636002
0.6530476	0.5734432
0.7642081	0.7000777
0.7642081	0.7165765
0.7642081	0.7682099
0.7642081	0.7211708
0.619823	0.5430685
0.619823	0.6046461
0.619823	0.6843366
0.619823	0.720661
0.3167392	0.463818
0.3167392	0.3304764
0.3167392	0.2812848
0.3167392	0.314924
0.07957497	0.1318481
0.07957497	0.2319836
0.07957497	0.3935267
0.07957497	0.5996386
0.8753432	0.8169495
0.8753432	0.7662727
0.8753432	0.7979591
0.8753432	0.8557621
0.1263267	0.2193381
0.1263267	0.306579
0.1263267	0.3069193
0.1263267	0.2484242
0.1363543	0.366526
0.1363543	0.6364886
0.1363543	0.7297552
0.1363543	0.7719245
0.3411491	0.4505636
0.3411491	0.6033521
0.3411491	0.7074491
0.3411491	0.7507725
0.8765187	0.5522467
0.8765187	0.3175562
0.8765187	0.2925328
0.8765187	0.3462028
0.3529346	0.5325558
0.3529346	0.5986252
0.3529346	0.5254804
0.3529346	0.4298072
0.2762534	0.2164214
0.2762534	0.2075687
0.2762534	0.2304419
0.2762534	0.2766501
0.5960169	0.6054357
0.5960169	0.6371899
0.5960169	0.6339884
0.5960169	0.6183431
0.3619869	0.2568537
0.3619869	0.2617987
0.3619869	0.2537373
0.3619869	0.2419452
0.4210027	0.486843
0.4210027	0.487076
0.4210027	0.3551547
0.4210027	0.2777709
0.4625147	0.3033524
0.4625147	0.3059038
0.4625147	0.323098
0.4625147	0.432512
0.5943282	0.3211927
0.5943282	0.3863584
0.5943282	0.4513558
0.5943282	0.4376783
0.5165908	0.2388109
0.5165908	0.339814
0.5165908	0.618615
0.5165908	0.7472304
0.9162598	0.9451829
0.9162598	0.9144899
0.9162598	0.8089575
0.9162598	0.664831
0.4053933	0.6680169
0.4053933	0.7574267
0.4053933	0.7585102
0.4053933	0.6757905
0.2145909	0.3810967
0.2145909	0.4395625
0.2145909	0.4214131
0.2145909	0.4147913
0.8801695	0.6715902
0.8801695	0.6166741
0.8801695	0.6780095
0.8801695	0.6388328
0.2772143	0.5093005
0.2772143	0.476249
0.2772143	0.3617801
0.2772143	0.1782259
0.1627375	0.1794457
0.1627375	0.2826362
0.1627375	0.3405115
0.1627375	0.3012585
0.7153893	0.7614105
0.7153893	0.7259064
0.7153893	0.6163678
0.7153893	0.3688464
0.4379147	0.768119
0.4379147	0.7030993
0.4379147	0.4418795
0.4379147	0.2473934
0.3982423	0.3975218
0.3982423	0.3658718
0.3982423	0.2361381
0.3982423	0.2178319
0.380232	0.5137396
0.380232	0.6136217
0.380232	0.6188947
0.380232	0.4705672
0.4198667	0.4380829
0.4198667	0.6122261
0.4198667	0.604804
0.4198667	0.4894712
0.756108	0.7090915
0.756108	0.6025555
0.756108	0.4115807
0.756108	0.3928707
0.3225294	0.4538069
0.3225294	0.5500562
0.3225294	0.5061927
0.3225294	0.4265628
0.7529114	0.8623702
0.7529114	0.8638066
0.7529114	0.8481636
0.7529114	0.8434334
0.3227026	0.3736767
0.3227026	0.4676599
0.3227026	0.4465181
0.3227026	0.4050173
0.1705258	0.2394322
0.1705258	0.2791905
0.1705258	0.1537229
0.1705258	0.697699
0.480992	0.419807
0.480992	0.3718368
0.480992	0.4698307
0.480992	0.571083
0.580407	0.6714223
0.580407	0.7451031
0.580407	0.6890777
0.580407	0.6442648
0.2850339	0.3703662
0.2850339	0.4344713
0.2850339	0.4950648
0.2850339	0.5144984
0.5126645	0.3532387
0.5126645	0.4018081
0.5126645	0.5615162
0.5126645	0.667991
0.8302729	0.7316717
0.8302729	0.8025674
0.8302729	0.8194552
0.8302729	0.7421634
0.4376291	0.4115234
0.4376291	0.4480973
0.4376291	0.5177951
0.4376291	0.5398906
0.2187054	0.3332794
0.2187054	0.5452101
0.2187054	0.6939165
0.2187054	0.6544891
0.427143	0.419816
0.427143	0.3737245
0.427143	0.4233466
0.427143	0.4001606
0.4973876	0.5590118
0.4973876	0.5425128
0.4973876	0.5303428
0.4973876	0.5006498
0.3895435	0.4741497
0.3895435	0.521086
0.3895435	0.4941684
0.3895435	0.36
0.2067168	0.1692453
0.2067168	0.1918993
0.2067168	0.3042005
0.2067168	0.4308609
0.4144036	0.3622386
0.4144036	0.3762234
0.4144036	0.3941078
0.4144036	0.4083107
0.6562367	0.4186994
0.6562367	0.241371
0.6562367	0.2762184
0.6562367	0.4634508
0.4734719	0.4882455
0.4734719	0.5567706
0.4734719	0.5401477
0.4734719	0.5016311
0.6389068	0.4735545
0.6389068	0.3667043
0.6389068	0.2966619
0.6389068	0.2349007
0.6014575	0.6702741
0.6014575	0.5426611
0.6014575	0.4454436
0.6014575	0.5076203
0.8199008	0.8459356
0.8199008	0.7989905
0.8199008	0.7100435
0.8199008	0.6280363
0.5154688	0.5704252
0.5154688	0.457669
0.5154688	0.4793383
0.5154688	0.6442501
0.4162884	0.3994335
0.4162884	0.3753223
0.4162884	0.3530415
0.4162884	0.3094028
0.4310213	0.3426545
0.4310213	0.4788898
0.4310213	0.5263652
0.4310213	0.3451162
0.6097737	0.6800258
0.6097737	0.6519122
0.6097737	0.6749163
0.6097737	0.6042211
0.3752365	0.2509788
0.3752365	0.2996944
0.3752365	0.4154173
0.3752365	0.4240725
0.4049217	0.3156285
0.4049217	0.4008469
0.4049217	0.4720041
0.4049217	0.3496553
0.7153423	0.6219901
0.7153423	0.4202577
0.7153423	0.3769002
0.7153423	0.5586523
0.5558667	0.6399593
0.5558667	0.4863831
0.5558667	0.485408
0.5558667	0.5351632
0.7235349	0.5064558
0.7235349	0.4965142
0.7235349	0.4502752
0.7235349	0.3990831
0.5237381	0.5572596
0.5237381	0.3954406
0.5237381	0.3714984
0.5237381	0.4214748
0.7337344	0.8296949
0.7337344	0.7410808
0.7337344	0.622498
0.7337344	0.4854662
0.4261663	0.6168888
0.4261663	0.665621
0.4261663	0.6992854
0.4261663	0.6379655
0.4031584	0.3410773
0.4031584	0.267221
0.4031584	0.2492003
0.4031584	0.3936219
0.4466757	0.5934427
0.4466757	0.6801101
0.4466757	0.720834
0.4466757	0.6689622
0.6394631	0.5811484
0.6394631	0.5642369
0.6394631	0.673749
0.6394631	0.7565947
0.5004079	0.5520214
0.5004079	0.562779
0.5004079	0.5625705
0.5004079	0.5533007
0.5214376	0.5243564
0.5214376	0.5283995
0.5214376	0.5506406
0.5214376	0.5834951
0.5833643	0.5677221
0.5833643	0.5580108
0.5833643	0.5437208
0.5833643	0.5341293
0.5486981	0.5418155
0.5486981	0.554139
0.5486981	0.5584596
0.5486981	0.553037
0.5046654	0.5447598
0.5046654	0.5581025
0.5046654	0.5549973
0.5046654	0.5416579
0.510967	0.5206817
0.510967	0.5205655
0.510967	0.5130097
0.510967	0.5097749
0.5546772	0.520605
0.5546772	0.5341096
0.5546772	0.5489632
0.5546772	0.5565645
0.5358929	0.5197799
0.5358929	0.506106
0.5358929	0.501498
0.5358929	0.4870326
0.4447777	0.4844321
0.4447777	0.5002082
0.4447777	0.5143445
0.4447777	0.5289912
0.5844797	0.557541
0.5844797	0.5479106
0.5844797	0.5470423
0.5844797	0.5497285
0.4751221	0.4806446
0.4751221	0.4961598
0.4751221	0.4939187
0.4751221	0.3957809
0.5644706	0.5931078
0.5644706	0.5922668
0.5644706	0.5923084
0.5644706	0.586262
0.5136649	0.4707804
0.5136649	0.4985742
0.5136649	0.5521141
0.5136649	0.5443491
0.5849367	0.5485811
0.5849367	0.5597809
0.5849367	0.5372643
0.5849367	0.5156304
0.5506098	0.5342169
0.5506098	0.5418807
0.5506098	0.5666007
0.5506098	0.567203
0.5120015	0.5254965
0.5120015	0.5389882
0.5120015	0.5437789
0.5120015	0.5532134
0.5645065	0.5679026
0.5645065	0.5478888
0.5645065	0.5259044
0.5645065	0.5175148
0.5366186	0.5363668
0.5366186	0.5325393
0.5366186	0.5304536
0.5366186	0.5357936
0.5635239	0.5356357
0.5635239	0.5252069
0.5635239	0.5357949
0.5635239	0.5359237
0.4735782	0.4910773
0.4735782	0.5254497
0.4735782	0.5741522
0.4735782	1.957556e-09
0.4866196	0.4953718
0.4866196	0.5005044
0.4866196	0.4626302
0.4866196	0.2337903
0.5170102	0.5410689
0.5170102	0.5378422
0.5170102	0.5281734
0.5170102	0.5387877
0.5581353	0.5806164
0.5581353	0.58518
0.5581353	0.5906077
0.5581353	0.6094992
0.5534913	0.5191341
0.5534913	0.4976736
0.5534913	0.5150434
0.5534913	0.5270808
0.5350463	0.5198784
0.5350463	0.5323208
0.5350463	0.5410436
0.5350463	0.5341776
0.5447284	0.5481879
0.5447284	0.5544159
0.5447284	0.5637844
0.5447284	0.562127
0.5423657	0.5599221
0.5423657	0.5783893
0.5423657	0.579091
0.5423657	0.5624472
0.5335523	0.5012546
0.5335523	0.5124363
0.5335523	0.535284
0.5335523	0.5469006
0.4824595	0.486449
0.4824595	0.5074605
0.4824595	0.5318205
0.4824595	0.5700651
0.5737965	0.5519025
0.5737965	0.5473833
0.5737965	0.5623592
0.5737965	0.5666032
0.7664564	0.5212086
0.7664564	0.5238836
0.7664564	0.604683
0.7664564	0.6044886
0.5676816	0.4475542
0.5676816	0.3718451
0.5676816	0.3438185
0.5676816	0.3620612
0.7013017	0.51015
0.7013017	0.4693859
0.7013017	0.5328885
0.7013017	0.5358416
0.6973846	0.725964
0.6973846	0.7053546
0.6973846	0.6207764
0.6973846	0.4860642
0.5950079	0.5631317
0.5950079	0.4708261
0.5950079	0.4145511
0.5950079	0.3472173
0.6681942	0.4366257
0.6681942	0.363996
0.6681942	0.3088835
0.6681942	0.3454337
0.6002489	0.4464723
0.6002489	0.3802054
0.6002489	0.3729071
0.6002489	0.4373952
0.3016157	0.1944687
0.3016157	0.2388928
0.3016157	0.3735521
0.3016157	0.5318745
0.4575823	0.4194033
0.4575823	0.3560788
0.4575823	0.2937747
0.4575823	0.3149869
0.7679788	0.6076667
0.7679788	0.5109214
0.7679788	0.4529755
0.7679788	0.4817203
0.2987013	0.3530285
0.2987013	0.4371522
0.2987013	0.4998954
0.2987013	0.4849253
0.4126346	0.3500044
0.4126346	0.27029
0.4126346	0.3374566
0.4126346	0.3398376
0.7474696	0.6475849
0.7474696	0.4658334
0.7474696	0.3546331
0.7474696	0.3368979
0.9142565	0.7890158
0.9142565	0.719294
0.9142565	0.7429006
0.9142565	0.689298
0.6054647	0.5920033
0.6054647	0.5899413
0.6054647	0.6442661
0.6054647	0.7008861
0.5665128	0.5503013
0.5665128	0.5865238
0.5665128	0.6347136
0.5665128	0.7112768
0.6376066	0.6459867
0.6376066	0.6151481
0.6376066	0.6349909
0.6376066	0.5585349
0.5334362	0.4101857
0.5334362	0.2979056
0.5334362	0.2785722
0.5334362	0.2977088
0.79213	0.5939936
0.79213	0.4688809
0.79213	0.3540814
0.79213	0.2457832
0.3397191	0.4235011
0.3397191	0.2977688
0.3397191	0.2322467
0.3397191	0.2545143
0.4579311	0.3437911
0.4579311	0.3690531
0.4579311	0.3554791
0.4579311	0.3263274
0.5046671	0.5868804
0.5046671	0.4928269
0.5046671	0.3497834
0.5046671	0.2429527
0.6375719	0.5779127
0.6375719	0.4569955
0.6375719	0.3381151
0.6375719	0.4028694
0.8894412	0.7180884
0.8894412	0.5337121
0.8894412	0.3876219
0.8894412	0.3907186
0.7219849	0.6577355
0.7219849	0.5331889
0.7219849	0.3961206
0.7219849	0.2897939
0.6101739	0.6565362
0.6101739	0.6525086
0.6101739	0.6294938
0.6101739	0.5853099
0.6574526	0.5488101
0.6574526	0.4550576
0.6574526	0.4373531
0.6574526	0.5146878
0.6375673	0.4786836
0.6375673	0.4600157
0.6375673	0.4210952
0.6375673	0.4160308
0.1774234	0.268624
0.1774234	0.432132
0.1774234	0.5500028
0.1774234	0.5914539
0.760936	0.6815557
0.760936	0.5522907
0.760936	0.50305
0.760936	0.444654
0.2040261	0.4299148
0.2040261	0.5634447
0.2040261	0.6214992
0.2040261	0.5756521
0.571253	0.7559103
0.571253	0.7858182
0.571253	0.7633687
0.571253	0.7287578
0.6126832	0.5262727
0.6126832	0.5648769
0.6126832	0.5677702
0.6126832	0.5787984
0.3700878	0.5584154
0.3700878	0.6138309
0.3700878	0.598292
0.3700878	0.597959
0.5637828	0.4371825
0.5637828	0.4111485
0.5637828	0.3518951
0.5637828	0.3181959
0.5977727	0.4790268
0.5977727	0.4489039
0.5977727	0.4562444
0.5977727	0.4045067
0.3567327	0.539827
0.3567327	0.5314254
0.3567327	0.5587681
0.3567327	0.5861987
0.2850609	0.2232904
0.2850609	0.214405
0.2850609	0.2433937
0.2850609	0.3121557
0.3519828	0.4015625
0.3519828	0.5006563
0.3519828	0.5346431
0.3519828	0.4678437
0.7329376	0.400185
0.7329376	0.3801691
0.7329376	0.458136
0.7329376	0.5390763
0.4442279	0.3763668
0.4442279	0.3009511
0.4442279	0.2932047
0.4442279	0.3332136
0.6639095	0.5180234
0.6639095	0.5437328
0.6639095	0.5692487
0.6639095	0.5614269
0.6973816	0.574248
0.6973816	0.562852
0.6973816	0.5222666
0.6973816	0.3724616
0.6168678	0.4079615
0.6168678	0.3296222
0.6168678	0.3823254
0.6168678	0.4765492
0.1342149	0.3637026
0.1342149	0.3790365
0.1342149	0.4302469
0.1342149	0.4992625
0.3480133	0.6685464
0.3480133	0.679642
0.3480133	0.7224074
0.3480133	0.7213727
0.7962743	0.8045973
0.7962743	0.7602775
0.7962743	0.6613621
0.7962743	0.4969161
0.6683887	0.4627774
0.6683887	0.3762309
0.6683887	0.4461136
0.6683887	0.5327407
0.5572317	0.498729
0.5572317	0.4559081
0.5572317	0.4392804
0.5572317	0.3904894
0.3153525	0.4303149
0.3153525	0.4271792
0.3153525	0.3988556
0.3153525	0.3351966
0.4544415	0.4156992
0.4544415	0.4849177
0.4544415	0.5081512
0.4544415	0.4294002
0.2223223	0.2750604
0.2223223	0.3512824
0.2223223	0.402872
0.2223223	0.4713529
0.4589965	0.3882847
0.4589965	0.4132005
0.4589965	0.4586066
0.4589965	0.4958655
0.8512259	0.725804
0.8512259	0.6485293
0.8512259	0.554415
0.8512259	0.5677563
0.6684695	0.4579134
0.6684695	0.5003403
0.6684695	0.4654424
0.6684695	0.5733168
0.6617931	0.6720591
0.6617931	0.5950553
0.6617931	0.6167649
0.6617931	0.7028275
0.5488257	0.5504983
0.5488257	0.5548173
0.5488257	0.4975387
0.5488257	0.4067974
0.44357	0.5483526
0.44357	0.5146637
0.44357	0.5288762
0.44357	0.5490632
0.454055	0.400245
0.454055	0.4275292
0.454055	0.4246664
0.454055	0.3890857
0.6656909	0.6846431
0.6656909	0.5746393
0.6656909	0.4819688
0.6656909	0.4370492
0.5671159	0.2191675
0.5671159	0.2434136
0.5671159	0.4184428
0.5671159	0.5276797
0.5521433	0.5006604
0.5521433	0.5362583
0.5521433	0.5999095
0.5521433	0.5425519
0.5132715	0.3569123
0.5132715	0.3661638
0.5132715	0.4052006
0.5132715	0.4302143
0.6411996	0.6608492
0.6411996	0.5909117
0.6411996	0.5201974
0.6411996	0.5210793
0.7079177	0.69352
0.7079177	0.6398358
0.7079177	0.606341
0.7079177	0.5714927
0.3400881	0.3247651
0.3400881	0.2583874
0.3400881	0.2502239
0.3400881	0.2901441
0.4750596	0.6460813
0.4750596	0.6671069
0.4750596	0.6249776
0.4750596	0.57312
0.5006438	0.3803885
0.5006438	0.2555304
0.5006438	0.2423772
0.5006438	0.3406103
0.3108576	0.3220727
0.3108576	0.3451962
0.3108576	0.3534245
0.3108576	0.3719882
0.6266072	0.4839433
0.6266072	0.3886281
0.6266072	0.3296098
0.6266072	0.3471497
0.505065	0.466794
0.505065	0.5529227
0.505065	0.6073034
0.505065	0.5560763
0.5081626	0.6955815
0.5081626	0.6966908
0.5081626	0.6754493
0.5081626	0.6649036
0.4154447	0.2466713
0.4154447	0.2794891
0.4154447	0.4838895
0.4154447	0.5508547
0.6471243	0.6004254
0.6471243	0.6240508
0.6471243	0.5689937
0.6471243	0.466054
0.4356835	0.3191264
0.4356835	0.321588
0.4356835	0.3517936
0.4356835	0.4536527
0.6182307	0.6771836
0.6182307	0.6713406
0.6182307	0.6408392
0.6182307	0.7293972
0.6676162	0.7204893
0.6676162	0.6681987
0.6676162	0.5220118
0.6676162	0.3190163
0.1804995	0.2364647
0.1804995	0.2338043
0.1804995	0.2286334
0.1804995	0.2283039
0.7886372	0.6998743
0.7886372	0.6658326
0.7886372	0.5973484
0.7886372	0.5966958
0.3940471	0.3066843
0.3940471	0.2362559
0.3940471	0.222746
0.3940471	0.2271089
0.4535417	0.3782427
0.4535417	0.3884924
0.4535417	0.4218472
0.4535417	0.4206558
0.8393673	0.6513408
0.8393673	0.4680951
0.8393673	0.3497272
0.8393673	0.2721418
0.8266884	0.6814972
0.8266884	0.6641966
0.8266884	0.6772588
0.8266884	0.9821563
0.7133816	0.5280945
0.7133816	0.4040344
0.7133816	0.3525864
0.7133816	0.358238
0.5727589	0.6109948
0.5727589	0.5165904
0.5727589	0.4557291
0.5727589	0.3943357
0.7955993	0.6319538
0.7955993	0.6000786
0.7955993	0.5783589
0.7955993	0.6503413
0.5134181	0.563628
0.5134181	0.5487279
0.5134181	0.4618106
0.5134181	0.3056693
0.6234764	0.6488503
0.6234764	0.5198308
0.6234764	0.4118095
0.6234764	0.3127796
0.510245	0.6429469
0.510245	0.6262222
0.510245	0.566295
0.510245	0.5553772
0.9281948	0.817539
0.9281948	0.4653838
0.9281948	0.3753541
0.9281948	0.4228162
0.394242	0.7520195
0.394242	0.7888603
0.394242	0.7932547
0.394242	0.7899351
0.6507921	0.7087431
0.6507921	0.6881385
0.6507921	0.5863956
0.6507921	0.4506976
0.6359536	0.4007411
0.6359536	0.342551
0.6359536	0.392125
0.6359536	0.4951466
0.540031	0.4580729
0.540031	0.4249931
0.540031	0.4175908
0.540031	0.4775157
0.4466715	0.5378125
0.4466715	0.5666685
0.4466715	0.5636306
0.4466715	0.5557344
0.520721	0.3551134
0.520721	0.31499
0.520721	0.3778039
0.520721	0.3814713
0.6888775	0.7144594
0.6888775	0.6227163
0.6888775	0.5687727
0.6888775	0.6055495
0.4369988	0.1572797
0.4369988	0.1245527
0.4369988	0.1165769
0.4369988	0.1221375
0.3721546	0.3301136
0.3721546	0.3454973
0.3721546	0.4093048
0.3721546	0.4637672
0.7087646	0.6039221
0.7087646	0.5897241
0.7087646	0.584057
0.7087646	0.6335036
0.2870556	0.2960201
0.2870556	0.326692
0.2870556	0.3734965
0.2870556	0.3385091
0.5493281	0.447856
0.5493281	0.482186
0.5493281	0.5571646
0.5493281	0.631298
0.5409064	0.5558563
0.5409064	0.572302
0.5409064	0.5570168
0.5409064	0.5232486
0.6406343	0.7454084
0.6406343	0.7658874
0.6406343	0.7298648
0.6406343	0.6233113
0.4350791	0.6891806
0.4350791	0.7501457
0.4350791	0.749709
0.4350791	0.77301
0.6909048	0.4829093
0.6909048	0.5123717
0.6909048	0.5559898
0.6909048	0.6661971
0.4087498	0.4503151
0.4087498	0.4903701
0.4087498	0.525247
0.4087498	0.4597645
0.4751664	0.6569974
0.4751664	0.5827206
0.4751664	0.4661906
0.4751664	0.3238064
0.5903704	0.3170988
0.5903704	0.1865862
0.5903704	0.1822276
0.5903704	0.2348494
0.5574215	0.4586439
0.5574215	0.3868646
0.5574215	0.3398864
0.5574215	0.3854052
0.4167068	0.1927034
0.4167068	0.2137704
0.4167068	0.2653856
0.4167068	0.2795125
0.4752751	0.6691929
0.4752751	0.5773932
0.4752751	0.4708264
0.4752751	0.4074325
0.5394364	0.6756024
0.5394364	0.6735823
0.5394364	0.6921595
0.5394364	0.717954
0.3218705	0.4100443
0.3218705	0.39084
0.3218705	0.3735166
0.3218705	0.3800936
0.443186	0.7116752
0.443186	0.7551092
0.443186	0.7302474
0.443186	0.5933651
0.7955691	0.6666456
0.7955691	0.560825
0.7955691	0.5105051
0.7955691	0.5868177
0.629889	0.5500095
0.629889	0.3990802
0.629889	0.362231
0.629889	0.5038763
0.2818461	0.5344875
0.2818461	0.6460381
0.2818461	0.7212502
0.2818461	0.7483381
0.3502817	0.4175131
0.3502817	0.4177018
0.3502817	0.3673644
0.3502817	0.3926751
0.5301603	0.3874329
0.5301603	0.444313
0.5301603	0.4866676
0.5301603	0.4908742
0.2593564	0.3945458
0.2593564	0.495641
0.2593564	0.5703749
0.2593564	0.6015024
0.5991148	0.5909419
0.5991148	0.56841
0.5991148	0.5347734
0.5991148	0.509216
0.7176474	0.4936885
0.7176474	0.4763869
0.7176474	0.4923893
0.7176474	0.5460298
0.6380508	0.6153831
0.6380508	0.5961897
0.6380508	0.6118979
0.6380508	0.635322
0.5083421	0.5200807
0.5083421	0.4123437
0.5083421	0.3792499
0.5083421	0.3786033
0.514375	0.5058862
0.514375	0.4479798
0.514375	0.4791556
0.514375	0.5084694
0.4237604	0.517626
0.4237604	0.5578627
0.4237604	0.4923509
0.4237604	0.4138686
0.3633912	0.3922479
0.3633912	0.3623108
0.3633912	0.2698205
0.3633912	0.1947403
0.2132707	0.3748796
0.2132707	0.3966159
0.2132707	0.3603702
0.2132707	0.3578803
0.6333503	0.6916572
0.6333503	0.6805574
0.6333503	0.682303
0.6333503	0.7552701
0.2627907	0.3367984
0.2627907	0.4833512
0.2627907	0.5078157
0.2627907	0.4869708
0.5201233	0.5726288
0.5201233	0.605297
0.5201233	0.5549325
0.5201233	0.5412732
0.5625747	0.5274075
0.5625747	0.4540442
0.5625747	0.3961263
0.5625747	0.3851957
0.8021596	0.785118
0.8021596	0.7619709
0.8021596	0.7681182
0.8021596	0.6694086
0.3576654	0.2474414
0.3576654	0.3888501
0.3576654	0.7592282
0.3576654	0.4447596
0.355105	0.3867533
0.355105	0.4664125
0.355105	0.5079774
0.355105	0.5446529
0.4783509	0.473886
0.4783509	0.4051698
0.4783509	0.2874033
0.4783509	0.2424492
0.3203661	0.3618555
0.3203661	0.5385616
0.3203661	0.6519692
0.3203661	0.5787784
0.6735765	0.5106345
0.6735765	0.6311715
0.6735765	0.6276292
0.6735765	0.5409788
0.3869968	0.4894031
0.3869968	0.5463203
0.3869968	0.5409421
0.3869968	0.5109956
0.4809596	0.3621707
0.4809596	0.4203351
0.4809596	0.4192733
0.4809596	0.3437727
0.3875677	0.4866012
0.3875677	0.5433245
0.3875677	0.5951267
0.3875677	0.6219572
0.7678693	0.7935502
0.7678693	0.7071677
0.7678693	0.6431643
0.7678693	0.617581
0.5895141	0.4198255
0.5895141	0.2918179
0.5895141	0.3244278
0.5895141	0.3864371
0.5023405	0.5931447
0.5023405	0.5780077
0.5023405	0.5206262
0.5023405	0.4963661
0.4137604	0.3731241
0.4137604	0.426572
0.4137604	0.440643
0.4137604	0.4422825
0.5579784	0.4728678
0.5579784	0.4838589
0.5579784	0.5584955
0.5579784	0.6665944
0.4282749	0.3498335
0.4282749	0.3693742
0.4282749	0.3688017
0.4282749	0.4303208
0.3984034	0.4838657
0.3984034	0.5486411
0.3984034	0.5779042
0.3984034	0.5108085
0.6446728	0.8001566
0.6446728	0.7831881
0.6446728	0.7213656
0.6446728	0.6443011
0.3974941	0.434387
0.3974941	0.4013819
0.3974941	0.4120756
0.3974941	0.5081792
0.5838751	0.5694587
0.5838751	0.5541627
0.5838751	0.5362293
0.5838751	0.5016686
0.5951706	0.6601738
0.5951706	0.5703521
0.5951706	0.4432214
0.5951706	0.4082224
0.4929419	0.4373213
0.4929419	0.3928336
0.4929419	0.3980207
0.4929419	0.4629755
0.5282236	0.4939921
0.5282236	0.3992749
0.5282236	0.4347307
0.5282236	0.5214554
0.2752799	0.2716171
0.2752799	0.2871341
0.2752799	0.2519619
0.2752799	0.2357535
0.5764812	0.5271528
0.5764812	0.4436428
0.5764812	0.469119
0.5764812	0.6269383
0.4352043	0.4100041
0.4352043	0.37674
0.4352043	0.3438424
0.4352043	0.3462054
0.2398644	0.2924935
0.2398644	0.3797424
0.2398644	0.5079702
0.2398644	0.5409331
0.6775042	0.5339342
0.6775042	0.407647
0.6775042	0.3803892
0.6775042	0.42089
0.3298679	0.5692486
0.3298679	0.5801509
0.3298679	0.5198627
0.3298679	0.4702951
0.4850538	0.5268306
0.4850538	0.5546777
0.4850538	0.4402333
0.4850538	0.334694
0.5783995	0.4569015
0.5783995	0.5300328
0.5783995	0.5791742
0.5783995	0.5560887
0.5637038	0.6704329
0.5637038	0.9329044
0.5637038	0.7164981
0.5637038	0.6218978
0.7809374	0.7438878
0.7809374	0.6601647
0.7809374	0.6297922
0.7809374	0.6717721
0.6005871	0.6151368
0.6005871	0.5806905
0.6005871	0.5518789
0.6005871	0.6159004
0.4176727	0.405318
0.4176727	0.3848147
0.4176727	0.461581
0.4176727	0.5634236
0.5442039	0.5157853
0.5442039	0.5316116
0.5442039	0.3733154
0.5442039	0.245517
0.5780326	0.4558852
0.5780326	0.434004
0.5780326	0.4485388
0.5780326	0.417427
0.4958982	0.5089573
0.4958982	0.4134382
0.4958982	0.3030103
0.4958982	0.2611973
0.4060603	0.32267
0.4060603	0.3769867
0.4060603	0.3970914
0.4060603	0.3558697
0.4448264	0.5893788
0.4448264	0.6178563
0.4448264	0.7985818
0.4448264	0.2909053
0.6545748	0.6231639
0.6545748	0.418901
0.6545748	0.2999715
0.6545748	0.3399289
0.5914673	0.6226085
0.5914673	0.5136805
0.5914673	0.3815271
0.5914673	0.4086008
0.4748148	0.4549632
0.4748148	0.4556926
0.4748148	0.4956367
0.4748148	0.5307961
0.5030351	0.6667347
0.5030351	0.6312156
0.5030351	0.5200279
0.5030351	0.4897851
0.5515332	0.5497922
0.5515332	0.501797
0.5515332	0.4588719
0.5515332	0.5017483
0.3637913	0.4206638
0.3637913	0.3618987
0.3637913	0.3909429
0.3637913	0.5170403
0.3975607	0.7503557
0.3975607	0.6798497
0.3975607	0.5655468
0.3975607	0.637938
0.9754983	0.8713843
0.9754983	0.8641326
0.9754983	0.6593893
0.9754983	0.3636847
0.4904109	0.2815444
0.4904109	0.3536705
0.4904109	0.5941548
0.4904109	0.6588651
0.2444552	0.5240692
0.2444552	0.7127373
0.2444552	0.5566615
0.2444552	0.3250991
0.4618424	0.539725
0.4618424	0.6919891
0.4618424	0.790546
0.4618424	0.7401127
0.3817776	0.5829288
0.3817776	0.712979
0.3817776	0.6631339
0.3817776	0.7726097
0.5417535	0.3046053
0.5417535	0.4460263
0.5417535	0.6255238
0.5417535	0.6387525
0.4303203	0.6692619
0.4303203	0.8526739
0.4303203	0.8375887
0.4303203	0.778811
0.8839986	0.6898804
0.8839986	0.7871371
0.8839986	0.6811288
0.8839986	0.7108549
0.3649481	0.1267714
0.3649481	0.05739535
0.3649481	0.05711984
0.3649481	0.06572182
0.1162047	0.1226799
0.1162047	0.1338383
0.1162047	0.182905
0.1162047	0.2811587
0.4873111	0.2927476
0.4873111	0.3076977
0.4873111	0.3399234
0.4873111	0.3864576
0.03920029	0.1905533
0.03920029	0.1337591
0.03920029	0.2982405
0.03920029	0.6480626
0.1929797	0.1268008
0.1929797	0.3855011
0.1929797	0.5369692
0.1929797	0.4866249
0.9237118	0.07409932
0.9237118	0.05926762
0.9237118	0.04588068
0.9237118	0.5288698
0.9116797	0.911348
0.9116797	0.8317193
0.9116797	0.7401215
0.9116797	0.4162894
0.7480418	0.012162
0.7480418	0.006158337
0.7480418	0.2778677
0.7480418	0.3442332
0.242703	0.4388377
0.242703	0.8210373
0.242703	0.6381184
0.242703	0.1536825
0.2432061	0.2885588
0.2432061	0.3541446
0.2432061	0.4377798
0.2432061	0.4987916
0.7660558	0.3333607
0.7660558	0.3113221
0.7660558	0.3877283
0.7660558	0.7798482
0.08426784	0.5877951
0.08426784	0.3707093
0.08426784	0.4010369
0.08426784	0.4223184
0.1204946	0.3716317
0.1204946	0.6197877
0.1204946	0.5508102
0.1204946	0.2397968
0.1987773	0.5956174
0.1987773	0.6806895
0.1987773	0.5550555
0.1987773	0.5754611
0.1816172	0.1643602
0.1816172	0.222051
0.1816172	0.2989652
0.1816172	0.311363
0.2984402	0.354344
0.2984402	0.3900564
0.2984402	0.2684659
0.2984402	0.2372171
0.1275169	0.2000273
0.1275169	0.4075636
0.1275169	0.6684711
0.1275169	0.6299737
0.445471	0.343684
0.445471	0.3412158
0.445471	0.4696345
0.445471	0.5388827
0.3132588	0.6601552
0.3132588	0.7901713
0.3132588	0.8310488
0.3132588	0.6268364
0.5497123	0.5652518
0.5497123	0.6072797
0.5497123	0.8186994
0.5497123	0.6097537
0.17424	0.2398073
0.17424	0.3049561
0.17424	0.4607958
0.17424	0.637118
5.5578e-30	0.001626357
5.5578e-30	0.01685538
5.5578e-30	0.08592173
5.5578e-30	0.07678268
0.001755175	0.1778981
0.001755175	0.1114433
0.001755175	0.1799197
0.001755175	0.2366788
0.1814505	0.2625012
0.1814505	0.1819456
0.1814505	0.2411895
0.1814505	0.3091861
0.6420974	0.8675656
0.6420974	0.8335607
0.6420974	0.6496305
0.6420974	0.4930686
0.9489627	0.8117873
0.9489627	0.8530538
0.9489627	0.8340617
0.9489627	0.5821704
0.738259	0.8538695
0.738259	0.7837977
0.738259	0.6646959
0.738259	0.4851299
0.335517	0.6256945
0.335517	0.6133746
0.335517	0.6400553
0.335517	0.5871006
0.494065	0.3660813
0.494065	0.1760362
0.494065	0.133383
0.494065	0.1638769
0.3474182	0.27844
0.3474182	0.2111867
0.3474182	0.2607644
0.3474182	0.4236604
0.6222129	0.5459677
0.6222129	0.4857343
0.6222129	0.6577787
0.6222129	0.7154418
0.1901152	0.065657
0.1901152	0.07651176
0.1901152	0.1430223
0.1901152	0.3240896
0.832202	0.4588175
0.832202	0.2358044
0.832202	0.1935034
0.832202	0.3048721
0.4900306	0.3828936
0.4900306	0.3620101
0.4900306	0.2940917
0.4900306	0.2279368
0.7478596	0.7898473
0.7478596	0.7650258
0.7478596	0.5780286
0.7478596	0.3479535
0.6497158	0.5545852
0.6497158	0.6034317
0.6497158	0.6312926
0.6497158	0.4703347
0.4717319	0.3719112
0.4717319	0.3199304
0.4717319	0.131701
0.4717319	0.004808023
0.8340271	0.9638916
0.8340271	0.9769028
0.8340271	0.9796052
0.8340271	0.939671
0.390704	0.397577
0.390704	0.6164234
0.390704	0.6096057
0.390704	0.7785448
0.8270531	0.8365155
0.8270531	0.8162373
0.8270531	0.6531895
0.8270531	0.489681
0.01675556	0.06347071
0.01675556	0.4103321
0.01675556	0.5027717
0.01675556	0.2579893
0.7825953	0.6528929
0.7825953	0.5068524
0.7825953	0.3425847
0.7825953	0.1484396
0.6748029	0.5091659
0.6748029	0.3419537
0.6748029	0.2050896
0.6748029	0.1314478
0.2104375	0.06922599
0.2104375	0.07264464
0.2104375	0.1313704
0.2104375	0.3321799
0.7009742	0.8448059
0.7009742	0.6536741
0.7009742	0.3920366
0.7009742	0.1546073
0.8769646	0.6443543
0.8769646	0.3987716
0.8769646	0.3057917
0.8769646	0.4978081
0.9553259	0.843934
0.9553259	0.5172494
0.9553259	0.2255324
0.9553259	0.09872495
0.6130847	0.6817788
0.6130847	0.6664081
0.6130847	0.4820713
0.6130847	0.3558999
0.7417319	0.7416356
0.7417319	0.6540092
0.7417319	0.7379199
0.7417319	0.8476151
0.75475	0.6577206
0.75475	0.3577547
0.75475	0.2781022
0.75475	0.3680522
0.1867578	0.08114298
0.1867578	0.07664464
0.1867578	0.181344
0.1867578	0.3232885
0.442956	0.4142863
0.442956	0.64084
0.442956	0.8422083
0.442956	0.8823771
0.8894618	0.7919903
0.8894618	0.7077324
0.8894618	0.6231537
0.8894618	0.571784
0.5549846	0.5691949
0.5549846	0.5329691
0.5549846	0.5326052
0.5549846	0.5879291
0.5119653	0.4889841
0.5119653	0.5602029
0.5119653	0.5871534
0.5119653	0.5138279
0.5849773	0.6149576
0.5849773	0.6362466
0.5849773	0.6497183
0.5849773	0.5937968
0.5066435	0.5263081
0.5066435	0.5255366
0.5066435	0.5623753
0.5066435	0.5354979
0.5009993	0.5255603
0.5009993	0.5036516
0.5009993	0.4733761
0.5009993	0.4379726
0.5865254	0.444876
0.5865254	0.404898
0.5865254	0.4271541
0.5865254	0.4557916
0.5315037	0.4706276
0.5315037	0.4856304
0.5315037	0.5019907
0.5315037	0.5362164
0.4397258	0.3559999
0.4397258	0.341706
0.4397258	0.3484939
0.4397258	0.3858878
0.3980932	0.4324738
0.3980932	0.4609767
0.3980932	0.4502059
0.3980932	0.382647
0.5305713	0.4229977
0.5305713	0.4891619
0.5305713	0.5680049
0.5305713	0.6217085
0.4713815	0.3602769
0.4713815	0.397736
0.4713815	0.4698535
0.4713815	0.4809913
0.5777927	0.3473572
0.5777927	0.4419488
0.5777927	0.526056
0.5777927	0.5190635
0.808867	0.5680871
0.808867	0.5504035
0.808867	0.5168825
0.808867	0.4563264
0.5760086	0.5849991
0.5760086	0.6016357
0.5760086	0.6318063
0.5760086	0.6331566
0.5140877	0.5041872
0.5140877	0.6409075
0.5140877	0.5768375
0.5140877	0.5406388
0.532453	0.5322498
0.532453	0.5391795
0.532453	0.5259984
0.532453	0.5012026
0.6084657	0.4967226
0.6084657	0.4010511
0.6084657	0.4221106
0.6084657	0.4775156
0.4344868	0.4459411
0.4344868	0.4595515
0.4344868	0.4473882
0.4344868	0.3940077
0.5378053	0.4208665
0.5378053	0.3818137
0.5378053	0.3870193
0.5378053	0.4084578
0.3903499	0.4921246
0.3903499	0.5214705
0.3903499	0.5579194
0.3903499	0.5163644
0.4250027	0.4351017
0.4250027	0.4274093
0.4250027	0.4531135
0.4250027	0.4927057
0.5000005	0.4424364
0.5000005	0.4179531
0.5000005	0.4637387
0.5000005	0.4552093
0.5245368	0.4553154
0.5245368	0.4340422
0.5245368	0.4871538
0.5245368	0.5567787
0.5421383	0.4568156
0.5421383	0.4442306
0.5421383	0.4482788
0.5421383	0.4209812
0.6329597	0.6047019
0.6329597	0.5478138
0.6329597	0.5082485
0.6329597	0.539444
0.5138901	0.5623258
0.5138901	0.5693147
0.5138901	0.5868344
0.5138901	0.5966788
0.4761359	0.3994042
0.4761359	0.5651219
0.4761359	0.5081176
0.4761359	0.5057593
0.5724608	0.6015673
0.5724608	0.5746863
0.5724608	0.5446372
0.5724608	0.4994673
0.4589844	0.4419506
0.4589844	0.4779195
0.4589844	0.4648991
0.4589844	0.4895746
0.507292	0.5233926
0.507292	0.5629649
0.507292	0.5781379
0.507292	0.5942931
0.3942696	0.4354208
0.3942696	0.5438262
0.3942696	0.599744
0.3942696	0.5984567
0.3666072	0.6289352
0.3666072	0.646238
0.3666072	0.5637165
0.3666072	0.5465976
0.4417957	0.3472342
0.4417957	0.4636915
0.4417957	0.5995423
0.4417957	0.6806906
0.6128088	0.6506902
0.6128088	0.6109053
0.6128088	0.6197794
0.6128088	0.6577625
0.521521	0.3478332
0.521521	0.3966751
0.521521	0.3493636
0.521521	0.3423734
0.3610661	0.4660798
0.3610661	0.3776967
0.3610661	0.2932713
0.3610661	0.3384494
0.360889	0.3762118
0.360889	0.5252493
0.360889	0.5991172
0.360889	0.5784872
0.3539412	0.2588173
0.3539412	0.2546614
0.3539412	0.3069203
0.3539412	0.3246187
0.3881384	0.3094388
0.3881384	0.3728446
0.3881384	0.4814232
0.3881384	0.5866522
0.5470472	0.3467567
0.5470472	0.3070426
0.5470472	0.3652215
0.5470472	0.5269896
0.3726903	0.4142124
0.3726903	0.4906936
0.3726903	0.4113277
0.3726903	0.4006495
0.4890941	0.4421557
0.4890941	0.5177667
0.4890941	0.6002824
0.4890941	0.666781
0.3839692	0.2922452
0.3839692	0.4166975
0.3839692	0.5607806
0.3839692	0.6020833
0.4713107	0.5096356
0.4713107	0.6037275
0.4713107	0.624901
0.4713107	0.6557718
0.689478	0.7124244
0.689478	0.7144292
0.689478	0.6752105
0.689478	0.6561716
0.3777746	0.297463
0.3777746	0.3933416
0.3777746	0.5712051
0.3777746	0.7104328
0.7161536	0.6399274
0.7161536	0.652672
0.7161536	0.6370142
0.7161536	0.5709993
0.4155833	0.3119602
0.4155833	0.4232673
0.4155833	0.4616489
0.4155833	0.4469034
0.4321523	0.3547775
0.4321523	0.4015757
0.4321523	0.3348198
0.4321523	0.2818856
0.3485675	0.4356461
0.3485675	0.5273331
0.3485675	0.5438598
0.3485675	0.5068557
0.3285457	0.3264765
0.3285457	0.3832434
0.3285457	0.4442424
0.3285457	0.4532073
0.6335416	0.5326681
0.6335416	0.4393739
0.6335416	0.3608777
0.6335416	0.4376396
0.32862	0.5350853
0.32862	0.6215245
0.32862	0.4279646
0.32862	0.4932071
0.6097708	0.4740911
0.6097708	0.5126591
0.6097708	0.4909431
0.6097708	0.3621473
0.5957682	0.5582948
0.5957682	0.5141197
0.5957682	0.6165593
0.5957682	0.7819761
0.616405	0.592951
0.616405	0.5409881
0.616405	0.5366393
0.616405	0.5877958
0.6478077	0.553628
0.6478077	0.5634965
0.6478077	0.656719
0.6478077	0.7249307
0.3965506	0.4864682
0.3965506	0.469334
0.3965506	0.5480294
0.3965506	0.6063694
0.2326816	0.116465
0.2326816	0.30895
0.2326816	0.7436824
0.2326816	0.8667998
0.7048178	0.7044464
0.7048178	0.6933169
0.7048178	0.6011802
0.7048178	0.4966638
0.3288823	0.4452022
0.3288823	0.5006412
0.3288823	0.480733
0.3288823	0.4928495
0.5448159	0.6435171
0.5448159	0.6922873
0.5448159	0.6576861
0.5448159	0.6602331
0.4635753	0.4338316
0.4635753	0.4543759
0.4635753	0.4919016
0.4635753	0.577598
0.5515354	0.6233696
0.5515354	0.7026647
0.5515354	0.6621862
0.5515354	0.5618322
0.5086267	0.4241406
0.5086267	0.4125756
0.5086267	0.388971
0.5086267	0.309249
0.4114448	0.350279
0.4114448	0.3239751
0.4114448	0.3101927
0.4114448	0.2753082
0.3857613	0.3346104
0.3857613	0.3377447
0.3857613	0.411828
0.3857613	0.4554881
0.4504266	0.2914946
0.4504266	0.2750945
0.4504266	0.337065
0.4504266	0.3945613
0.3208857	0.3789025
0.3208857	0.4530893
0.3208857	0.489168
0.3208857	0.5016692
0.396293	0.2987422
0.396293	0.3989513
0.396293	0.4610808
0.396293	0.4854385
0.6147271	0.4635783
0.6147271	0.5377202
0.6147271	0.6039848
0.6147271	0.5918124
0.9999999	0.8151413
0.9999999	0.653922
0.9999999	0.5942783
0.9999999	0.6202461
0.6055621	0.5446973
0.6055621	0.5314183
0.6055621	0.4794818
0.6055621	0.3937907
0.3289168	0.2803115
0.3289168	0.2260284
0.3289168	0.0009994431
0.3289168	0.2334541
0.6817636	0.6630111
0.6817636	0.5869675
0.6817636	0.5197827
0.6817636	0.396058
0.4370482	0.4095553
0.4370482	0.5312329
0.4370482	0.6411033
0.4370482	0.6873401
0.5578796	0.5781112
0.5578796	0.4954073
0.5578796	0.4890413
0.5578796	0.3916097
0.2497111	0.3334472
0.2497111	0.3549622
0.2497111	0.3804511
0.2497111	0.4302216
0.5382244	0.5018658
0.5382244	0.5051269
0.5382244	0.527796
0.5382244	0.5036533
0.3637815	0.3914806
0.3637815	0.3842672
0.3637815	0.4011855
0.3637815	0.3999858
0.3895984	0.2454231
0.3895984	0.2876683
0.3895984	0.3894629
0.3895984	0.4593965
0.406834	0.5143801
0.406834	0.5826215
0.406834	0.5360863
0.406834	0.4566139
0.4827353	0.5018691
0.4827353	0.5524946
0.4827353	0.5538573
0.4827353	0.5655864
0.5264971	0.493852
0.5264971	0.476747
0.5264971	0.484832
0.5264971	0.4813559
0.4483251	0.4508881
0.4483251	0.5126138
0.4483251	0.5116875
0.4483251	0.5305646
0.583293	0.6005852
0.583293	0.6309378
0.583293	0.6244414
0.583293	0.6440563
0.553147	0.4977223
0.553147	0.4557691
0.553147	0.415528
0.553147	0.4022315
0.192228	0.4262395
0.192228	0.4050124
0.192228	0.4423976
0.192228	0.5615474
0.4931694	0.6601751
0.4931694	0.6406091
0.4931694	0.5584222
0.4931694	0.4837124
0.5321158	0.5471882
0.5321158	0.5863435
0.5321158	0.6576338
0.5321158	0.5688692
0.3624121	0.5055243
0.3624121	0.404016
0.3624121	0.3562683
0.3624121	0.4952596
0.6366476	0.444298
0.6366476	0.4814381
0.6366476	0.5555725
0.6366476	0.5572249
0.6858389	0.7876472
0.6858389	0.7772703
0.6858389	0.7261289
0.6858389	0.6079144
0.6081541	0.6034239
0.6081541	0.5317762
0.6081541	0.445006
0.6081541	0.4101171
0.5308189	0.4029653
0.5308189	0.3821738
0.5308189	0.4043569
0.5308189	0.4750155
0.3544638	0.349969
0.3544638	0.441775
0.3544638	0.4911092
0.3544638	0.3898022
0.5589619	0.6294161
0.5589619	0.6313575
0.5589619	0.5868188
0.5589619	0.5501909
0.357702	0.5295307
0.357702	0.5883514
0.357702	0.5624605
0.357702	0.4348381
0.3206091	0.2982101
0.3206091	0.2073568
0.3206091	0.1611591
0.3206091	0.1484544
0.4343815	0.5267853
0.4343815	0.5837948
0.4343815	0.5133781
0.4343815	0.566202
0.3884853	0.5130468
0.3884853	0.5873926
0.3884853	0.6862111
0.3884853	0.6930633
0.3968897	0.3582448
0.3968897	0.2991794
0.3968897	0.4155389
0.3968897	0.492674
0.4920607	0.672927
0.4920607	0.745751
0.4920607	0.6566584
0.4920607	0.4469236
0.7849799	0.762941
0.7849799	0.7077078
0.7849799	0.6971146
0.7849799	0.7286631
0.3457905	0.4427976
0.3457905	0.4452168
0.3457905	0.4543475
0.3457905	0.4415263
0.488203	0.4998321
0.488203	0.5356486
0.488203	0.545009
0.488203	0.4629203
0.2496146	0.4766703
0.2496146	0.5064328
0.2496146	0.393227
0.2496146	0.3795134
0.7122858	0.754023
0.7122858	0.590013
0.7122858	0.5126275
0.7122858	0.5385175
0.5496919	0.4799822
0.5496919	0.4874218
0.5496919	0.4404381
0.5496919	0.4260707
0.3452283	0.2855648
0.3452283	0.2972988
0.3452283	0.3778918
0.3452283	0.4401965
0.3568844	0.5524881
0.3568844	0.5092084
0.3568844	0.4188957
0.3568844	0.3760277
0.3622271	0.2841499
0.3622271	0.2774759
0.3622271	0.3299989
0.3622271	0.1735028
0.5658979	0.6788562
0.5658979	0.6949677
0.5658979	0.6426512
0.5658979	0.5753205
0.6423498	0.6779169
0.6423498	0.552079
0.6423498	0.5425006
0.6423498	0.5779833
0.5435266	0.4640267
0.5435266	0.4465919
0.5435266	0.4719154
0.5435266	0.3980691
0.5670414	0.4850129
0.5670414	0.3924141
0.5670414	0.403323
0.5670414	0.4493225
0.549887	0.2203343
0.549887	0.1803455
0.549887	0.2743335
0.549887	0.4340815
0.5504367	0.3652531
0.5504367	0.3898792
0.5504367	0.5084246
0.5504367	0.6432838
0.3050198	0.5788339
0.3050198	0.7105353
0.3050198	0.7655852
0.3050198	0.7613725
0.6737423	0.6275517
0.6737423	0.6183553
0.6737423	0.6578003
0.6737423	0.7014995
0.6462371	0.5395997
0.6462371	0.579703
0.6462371	0.5579622
0.6462371	0.5409462
0.5873733	0.5309868
0.5873733	0.5121093
0.5873733	0.5236685
0.5873733	0.5381189
0.5605302	0.5845802
0.5605302	0.636548
0.5605302	0.6334936
0.5605302	0.5757386
0.4104249	0.4028446
0.4104249	0.4968104
0.4104249	0.5262569
0.4104249	0.4729232
0.4256004	0.4453706
0.4256004	0.5503317
0.4256004	0.6860628
0.4256004	0.6351494
0.442537	0.3668115
0.442537	0.4407491
0.442537	0.4784707
0.442537	0.5001908
0.1949777	0.3312205
0.1949777	0.456856
0.1949777	0.4761499
0.1949777	0.4194868
0.3693215	0.3018104
0.3693215	0.2757023
0.3693215	0.2364184
0.3693215	0.2606484
0.1934495	0.3616701
0.1934495	0.5433539
0.1934495	0.5179489
0.1934495	0.3611034
0.5779523	0.5208074
0.5779523	0.5654932
0.5779523	0.5594912
0.5779523	0.5332049
0.4843301	0.5365875
0.4843301	0.5898891
0.4843301	0.5484079
0.4843301	0.4921003
0.4819919	0.3336709
0.4819919	0.4175925
0.4819919	0.4904546
0.4819919	0.518725
0.6716521	0.4998051
0.6716521	0.5238041
0.6716521	0.4463725
0.6716521	0.4026352
0.7447269	0.2419127
0.7447269	0.3101029
0.7447269	0.3065624
0.7447269	0.3546505
0.5705687	0.8009077
0.5705687	0.869592
0.5705687	0.8522985
0.5705687	0.8006824
0.4435637	0.4442982
0.4435637	0.3810757
0.4435637	0.3443465
0.4435637	0.504917
0.2966122	0.3084953
0.2966122	0.3650634
0.2966122	0.3913346
0.2966122	0.3094421
0.539418	0.6699631
0.539418	0.5390381
0.539418	0.3958679
0.539418	0.3278482
0.6213243	0.4567043
0.6213243	0.4559285
0.6213243	0.5147342
0.6213243	0.6028215
0.3262066	0.3751566
0.3262066	0.5039433
0.3262066	0.5434589
[truncated: 2,201 more rows]
