# Supplementary material for: A test of affect processing bias in response to affect regulation
Source: PLoS One. 2022 Mar 3;17(3):e0264758. doi: 10.1371/journal.pone.0264758 (PMC8893671; doi:10.1371/journal.pone.0264758)
Supplement: S1 Dataset — Raw data files accompanying each figure. (ZIP) [file pone.0264758.s005.zip › S1_Datasets/fig_7/fig_7_val_entrain.txt]

0.317918205390589
0.311309695837184
0.0471064606795923
0.093711803035691
0.00265276715288026
0.240013971490636
-0.124895443507378
0.282908738924685
0.257951450413009
-0.0373036122573441
-0.128788689309981
0.233080067702232
-0.181827641141621
0.0229245749750166
-0.0181103856508893
0.276194183375737
0.163102374779053
0.417122293075065
-0.0467374232833836
-0.136362686961851
0.319063447728465
0.267077717271043
0.234174834966035
0.500615747976588
0.0335364430995097
0.293949819269736
-0.165604888071331
0.0261622534968617
0.494967322106586
0.208643459553412
0.0396239017468253
