# Supplementary material for: A test of affect processing bias in response to affect regulation
Source: PLoS One. 2022 Mar 3;17(3):e0264758. doi: 10.1371/journal.pone.0264758 (PMC8893671; doi:10.1371/journal.pone.0264758)
Supplement: S1 Dataset — Raw data files accompanying each figure. (ZIP) [file pone.0264758.s005.zip › S1_Datasets/fig_7/fig_7_val_scatter.tsv]

cue	recall
0.3052152	0.5353683
0.3052152	0.6710091
0.3052152	0.6476035
0.3052152	0.5480794
0.4339044	0.528649
0.4339044	0.5896314
0.4339044	0.5797749
0.4339044	0.5727806
0.1831953	0.3639881
0.1831953	0.4578392
0.1831953	0.5076787
0.1831953	0.4633993
0.5311475	0.7934636
0.5311475	0.7520363
0.5311475	0.6569888
0.5311475	0.5103118
0.5280007	0.6367555
0.5280007	0.6515813
0.5280007	0.659588
0.5280007	0.737477
0.6909519	0.639726
0.6909519	0.6309727
0.6909519	0.6092455
0.6909519	0.539861
0.6555474	0.5971877
0.6555474	0.407734
0.6555474	0.3807749
0.6555474	0.4623044
0.6763018	0.7902531
0.6763018	0.7542128
0.6763018	0.5802802
0.6763018	0.5096152
0.6335455	0.4153453
0.6335455	0.3808866
0.6335455	0.3601848
0.6335455	0.3429255
0.6148242	0.5466679
0.6148242	0.4522069
0.6148242	0.4468992
0.6148242	0.3761528
0.6219468	0.5880075
0.6219468	0.4124627
0.6219468	0.2878101
0.6219468	0.2663506
0.6196154	0.578846
0.6196154	0.4737177
0.6196154	0.4583349
0.6196154	0.4137926
0.4145698	0.6341704
0.4145698	0.7317393
0.4145698	0.6886752
0.4145698	0.5606297
0.3500252	0.3479406
0.3500252	0.4092684
0.3500252	0.4888944
0.3500252	0.57896
0.4946989	0.687926
0.4946989	0.7859935
0.4946989	0.8415527
0.4946989	0.7939069
0.5670479	0.2896867
0.5670479	0.1848392
0.5670479	0.1867208
0.5670479	0.274359
0.4387916	0.500608
0.4387916	0.6167625
0.4387916	0.6410567
0.4387916	0.5471779
0.2729024	0.4033157
0.2729024	0.3251453
0.2729024	0.3061228
0.2729024	0.2919073
0.2808	0.3826946
0.2808	0.3670934
0.2808	0.266563
0.2808	0.2747172
0.3545421	0.362328
0.3545421	0.3754278
0.3545421	0.2829617
0.3545421	0.3852017
0.2112287	0.3205723
0.2112287	0.4466055
0.2112287	0.4851207
0.2112287	0.5684209
0.6133028	0.6504613
0.6133028	0.5927696
0.6133028	0.5003587
0.6133028	0.486624
0.3696766	0.7253157
0.3696766	0.6518443
0.3696766	0.6058727
0.3696766	0.6728547
0.4988161	0.6517404
0.4988161	0.6896601
0.4988161	0.6739584
0.4988161	0.5767965
0.1479554	0.1749443
0.1479554	0.1997438
0.1479554	0.2139713
0.1479554	0.294242
0.6198606	0.5905768
0.6198606	0.518908
0.6198606	0.4465306
0.6198606	0.4340328
0.6209018	0.5978995
0.6209018	0.4910766
0.6209018	0.3614778
0.6209018	0.3458975
0.2619893	0.4714406
0.2619893	0.5534443
0.2619893	0.4940878
0.2619893	0.4602222
0.4733881	0.6498669
0.4733881	0.6151469
0.4733881	0.4778302
0.4733881	0.3818567
0.5922568	0.7561881
0.5922568	0.7128765
0.5922568	0.55484
0.5922568	0.4176049
0.1680632	0.2121484
0.1680632	0.225142
0.1680632	0.2114837
0.1680632	0.2160517
0.3019533	0.5943697
0.3019533	0.6744883
0.3019533	0.6688426
0.3019533	0.6400087
0.549768	0.345542
0.549768	0.2870787
0.549768	0.3120786
0.549768	0.424964
0.617298	0.5398432
0.617298	0.5522264
0.617298	0.6160531
0.617298	0.6204063
0.576081	0.7606643
0.576081	0.7752098
0.576081	0.7306808
0.576081	0.73646
0.7030358	0.731635
0.7030358	0.7084587
0.7030358	0.684764
0.7030358	0.6932003
0.4077722	0.4063382
0.4077722	0.4654033
0.4077722	0.5446073
0.4077722	0.5679967
0.8482257	0.754539
0.8482257	0.6614103
0.8482257	0.6014186
0.8482257	0.5340339
0.5347868	0.3521318
0.5347868	0.359753
0.5347868	0.3757668
0.5347868	0.3643971
0.2037426	0.2417438
0.2037426	0.3250221
0.2037426	0.4334488
0.2037426	0.4440017
0.7237639	0.6735471
0.7237639	0.6449302
0.7237639	0.5914047
0.7237639	0.5930279
0.4473213	0.3953048
0.4473213	0.4000181
0.4473213	0.4539659
0.4473213	0.5370297
0.519738	0.7148739
0.519738	0.7450155
0.519738	0.7560357
0.519738	0.7511637
0.4293331	0.5915102
0.4293331	0.6616833
0.4293331	0.6429881
0.4293331	0.5018718
0.3969798	0.5425481
0.3969798	0.6650137
0.3969798	0.7070292
0.3969798	0.7039056
0.5552512	0.5963326
0.5552512	0.6445544
0.5552512	0.6658586
0.5552512	0.6324146
0.2359734	0.2550981
0.2359734	0.2801764
0.2359734	0.2116169
0.2359734	0.1687026
0.2164785	0.2789609
0.2164785	0.2636901
0.2164785	0.2187024
0.2164785	0.1850227
0.4433513	0.4570298
0.4433513	0.5510395
0.4433513	0.607689
0.4433513	0.6266597
0.4555911	0.3807414
0.4555911	0.3674665
0.4555911	0.3315193
0.4555911	0.3846294
0.402379	0.5913191
0.402379	0.6003264
0.402379	0.6111224
0.402379	0.6724306
0.4563294	0.4133296
0.4563294	0.3080498
0.4563294	0.2466515
0.4563294	0.2828625
0.3843623	0.5031655
0.3843623	0.5625701
0.3843623	0.6230708
0.3843623	0.7102301
0.3403083	0.2178119
0.3403083	0.2932079
0.3403083	0.4065953
0.3403083	0.4612342
0.3876093	0.6101701
0.3876093	0.5873263
0.3876093	0.5175743
0.3876093	0.53541
0.7600363	0.7479035
0.7600363	0.6947909
0.7600363	0.5895227
0.7600363	0.4973998
0.4129575	0.4770602
0.4129575	0.4079527
0.4129575	0.4280813
0.4129575	0.4548263
0.3452124	0.4831287
0.3452124	0.4839787
0.3452124	0.5413204
0.3452124	0.5785698
0.2539712	0.2522063
0.2539712	0.3055347
0.2539712	0.3709272
0.2539712	0.4246002
0.5950118	0.7385118
0.5950118	0.6796814
0.5950118	0.58598
0.5950118	0.622605
0.6033356	0.5828111
0.6033356	0.5738844
0.6033356	0.6158803
0.6033356	0.6048901
0.3773978	0.3830842
0.3773978	0.461915
0.3773978	0.4956307
0.3773978	0.438651
0.3720005	0.3620583
0.3720005	0.3963146
0.3720005	0.4239967
0.3720005	0.5345204
0.7650352	0.5443566
0.7650352	0.5064806
0.7650352	0.5212957
0.7650352	0.6062648
0.4690337	0.3532984
0.4690337	0.34304
0.4690337	0.4253042
0.4690337	0.5716158
0.7665079	0.7429354
0.7665079	0.7084018
0.7665079	0.6480376
0.7665079	0.6939858
0.4938377	0.4133493
0.4938377	0.4003016
0.4938377	0.5272066
0.4938377	0.7301152
0.4816363	0.3908608
0.4816363	0.386024
0.4816363	0.4602066
0.4816363	0.5407228
0.7989344	0.7997994
0.7989344	0.6934875
0.7989344	0.6207844
0.7989344	0.6197323
0.2536612	0.5409291
0.2536612	0.5758905
0.2536612	0.5783526
0.2536612	0.5085392
0.4221031	0.4669939
0.4221031	0.5241155
0.4221031	0.6440918
0.4221031	0.6250756
0.3242745	0.3582061
0.3242745	0.4178473
0.3242745	0.4017522
0.3242745	0.3555957
0.4679007	0.6808767
0.4679007	0.7956088
0.4679007	0.8270277
0.4679007	0.7385415
0.5777137	0.7666924
0.5777137	0.7434922
0.5777137	0.6021147
0.5777137	0.4790964
0.1090601	0.4944518
0.1090601	0.6842741
0.1090601	0.7512105
0.1090601	0.7190815
0.5022429	0.5369303
0.5022429	0.6229652
0.5022429	0.6880358
0.5022429	0.7714719
0.555925	0.4013302
0.555925	0.3893286
0.555925	0.4142031
0.555925	0.4349899
0.2262015	0.166519
0.2262015	0.2440253
0.2262015	0.2833838
0.2262015	0.3419848
0.4151086	0.1323446
0.4151086	0.1742023
0.4151086	0.3288703
0.4151086	0.5331162
0.4933824	0.4762368
0.4933824	0.3413019
0.4933824	0.3388242
0.4933824	0.5553713
0.4861119	0.3375092
0.4861119	0.3600172
0.4861119	0.489132
0.4861119	0.6841109
0.4216468	0.2621404
0.4216468	0.3279256
0.4216468	0.3295339
0.4216468	0.3398283
0.4916701	0.4753298
0.4916701	0.4185832
0.4916701	0.3954396
0.4916701	0.5389209
0.6239973	0.5627509
0.6239973	0.5291621
0.6239973	0.6458835
0.6239973	0.7576946
0.4199963	0.4940542
0.4199963	0.4782085
0.4199963	0.3392619
0.4199963	0.2778485
0.6876867	0.5702941
0.6876867	0.5409423
0.6876867	0.5357096
0.6876867	0.6289523
0.5901884	0.6583534
0.5901884	0.6400442
0.5901884	0.5878494
0.5901884	0.5636326
0.477975	0.4156395
0.477975	0.4615907
0.477975	0.4280396
0.477975	0.3988933
0.4420701	0.4107252
0.4420701	0.4135796
0.4420701	0.3825771
0.4420701	0.4581321
0.6246678	0.4848895
0.6246678	0.3947374
0.6246678	0.3766458
0.6246678	0.4108367
0.4653394	0.4626344
0.4653394	0.4726193
0.4653394	0.4787977
0.4653394	0.4893289
0.5125406	0.4960504
0.5125406	0.4671268
0.5125406	0.4605601
0.5125406	0.4781004
0.4982327	0.4903773
0.4982327	0.4944547
0.4982327	0.4957741
0.4982327	0.4914646
0.51203	0.4964368
0.51203	0.4927143
0.51203	0.4894948
0.51203	0.4973027
0.5302982	0.5254175
0.5302982	0.5138223
0.5302982	0.5108563
0.5302982	0.526747
0.51531	0.5536478
0.51531	0.5600203
0.51531	0.5497357
0.51531	0.5378534
0.5213886	0.4807282
0.5213886	0.4705387
0.5213886	0.4795516
0.5213886	0.4825059
0.537219	0.5129083
0.537219	0.515976
0.537219	0.5155734
0.537219	0.527847
0.4875351	0.5117149
0.4875351	0.5035943
0.4875351	0.4857554
0.4875351	0.4810394
0.4716035	0.4949926
0.4716035	0.4779519
0.4716035	0.4480961
0.4716035	0.4446275
0.5599337	0.5012171
0.5599337	0.4992679
0.5599337	0.5164263
0.5599337	0.5997373
0.4570524	0.4730937
0.4570524	0.4655457
0.4570524	0.4554716
0.4570524	0.4676897
0.4775963	0.5176612
0.4775963	0.4897412
0.4775963	0.468195
0.4775963	0.4685937
0.5121537	0.4921301
0.5121537	0.484848
0.5121537	0.5057248
0.5121537	0.5155128
0.4847537	0.495789
0.4847537	0.5274408
0.4847537	0.5499584
0.4847537	0.5547777
0.4931801	0.4977081
0.4931801	0.4813389
0.4931801	0.490133
0.4931801	0.5066526
0.504254	0.4585164
0.504254	0.4574905
0.504254	0.4701183
0.504254	0.4725672
0.440193	0.4437518
0.440193	0.4299066
0.440193	0.4378908
0.440193	0.4597289
0.4842219	0.4793743
0.4842219	0.49798
0.4842219	0.5149977
0.4842219	0.5196673
0.4828369	0.4592175
0.4828369	0.4434328
0.4828369	0.3180693
0.4828369	1
0.4804761	0.4952791
0.4804761	0.4919937
0.4804761	0.4868165
0.4804761	0.8737377
0.5158354	0.4997436
0.5158354	0.4860038
0.5158354	0.480267
0.5158354	0.4644137
0.5000458	0.5099091
0.5000458	0.5142865
0.5000458	0.526664
0.5000458	0.5351952
0.5051822	0.4828963
0.5051822	0.4705626
0.5051822	0.4667601
0.5051822	0.4677977
0.4829334	0.4614373
0.4829334	0.4624329
0.4829334	0.4837381
0.4829334	0.5049238
0.48779	0.4867987
0.48779	0.4982926
0.48779	0.4935752
0.48779	0.4835938
0.493425	0.5000874
0.493425	0.5036755
0.493425	0.5093383
0.493425	0.5222309
0.5282596	0.4961651
0.5282596	0.4925838
0.5282596	0.4962954
0.5282596	0.4932647
0.4691656	0.4731648
0.4691656	0.4726106
0.4691656	0.4749195
0.4691656	0.4932297
0.5160667	0.503358
0.5160667	0.4998675
0.5160667	0.5025614
0.5160667	0.5134958
0.2026242	0.4325794
0.2026242	0.5744774
0.2026242	0.4642479
0.2026242	0.3810822
0.3424546	0.410149
0.3424546	0.4225053
0.3424546	0.3678811
0.3424546	0.3473778
0.2571618	0.5688546
0.2571618	0.6010181
0.2571618	0.5488554
0.2571618	0.5376854
0.7660148	0.7073022
0.7660148	0.693534
0.7660148	0.6973515
0.7660148	0.6798108
0.5228998	0.416278
0.5228998	0.4959578
0.5228998	0.5827905
0.5228998	0.7037115
0.4139129	0.680841
0.4139129	0.7442025
0.4139129	0.7084169
0.4139129	0.6213922
0.463825	0.6927798
0.463825	0.7151934
0.463825	0.6199315
0.463825	0.5544869
0.540256	0.7370705
0.540256	0.8033524
0.540256	0.7392817
0.540256	0.6052413
0.6618633	0.6633049
0.6618633	0.6266519
0.6618633	0.6067705
0.6618633	0.6139022
0.3601518	0.4042457
0.3601518	0.4405342
0.3601518	0.4589024
0.3601518	0.4096059
0.4836994	0.4723527
0.4836994	0.6079624
0.4836994	0.6897932
0.4836994	0.7681877
0.2680536	0.3137618
0.2680536	0.5137842
0.2680536	0.638862
0.2680536	0.6436674
0.3404423	0.5801834
0.3404423	0.6942934
0.3404423	0.7221857
0.3404423	0.6764868
0.4123966	0.4533363
0.4123966	0.470219
0.4123966	0.5191408
0.4123966	0.5940832
0.5933979	0.6620309
0.5933979	0.5791613
0.5933979	0.4531432
0.5933979	0.4183807
0.2308408	0.2806958
0.2308408	0.3271997
0.2308408	0.3890553
0.2308408	0.4836305
0.5658212	0.4313523
0.5658212	0.369042
0.5658212	0.3028728
0.5658212	0.3787559
0.3089874	0.4529042
0.3089874	0.495417
0.3089874	0.465872
0.3089874	0.3241522
0.3689814	0.2619405
0.3689814	0.3943441
0.3689814	0.466223
0.3689814	0.4530739
0.5077382	0.2991068
0.5077382	0.2763015
0.5077382	0.3096017
0.5077382	0.3789317
0.3716784	0.4744937
0.3716784	0.4234413
0.3716784	0.4163502
0.3716784	0.5260816
0.4357485	0.3615631
0.4357485	0.4523954
0.4357485	0.4837913
0.4357485	0.4432096
0.6235697	0.418824
0.6235697	0.4619556
0.6235697	0.5709716
0.6235697	0.6679417
0.5565794	0.4655687
0.5565794	0.5193521
0.5565794	0.4683429
0.5565794	0.3513311
0.4576413	0.5014768
0.4576413	0.4457622
0.4576413	0.351503
0.4576413	0.298946
0.6300643	0.7412376
0.6300643	0.7545207
0.6300643	0.6723927
0.6300643	0.5250665
0.5246528	0.608152
0.5246528	0.5414016
0.5246528	0.4772015
0.5246528	0.4865873
0.3412325	0.2510246
0.3412325	0.2751429
0.3412325	0.3508921
0.3412325	0.3402038
0.2164562	0.270873
0.2164562	0.3467134
0.2164562	0.4825661
0.2164562	0.6383201
0.715486	0.6673142
0.715486	0.734544
0.715486	0.6887926
0.715486	0.6178015
0.5307343	0.2976371
0.5307343	0.273736
0.5307343	0.3990278
0.5307343	0.5669979
0.4961198	0.4888166
0.4961198	0.4744584
0.4961198	0.4783419
0.4961198	0.4851648
0.4842496	0.3925346
0.4842496	0.4232348
0.4842496	0.5278961
0.4842496	0.5305728
0.5313939	0.5465668
0.5313939	0.453686
0.5313939	0.4499089
0.5313939	0.5643538
0.6288785	0.6455092
0.6288785	0.689216
0.6288785	0.7001422
0.6288785	0.7049788
0.6083661	0.7074988
0.6083661	0.7446645
0.6083661	0.7373931
0.6083661	0.7829023
0.3613188	0.4137174
0.3613188	0.3889655
0.3613188	0.3322372
0.3613188	0.3772658
0.8289275	0.7255246
0.8289275	0.5490713
0.8289275	0.518737
0.8289275	0.5846336
0.613809	0.6934605
0.613809	0.7074338
0.613809	0.6819044
0.613809	0.6104614
0.3837723	0.4748414
0.3837723	0.3624313
0.3837723	0.3516167
0.3837723	0.3460942
0.4657431	0.3232488
0.4657431	0.353479
0.4657431	0.4279891
0.4657431	0.4357582
0.7666191	0.7517481
0.7666191	0.6823021
0.7666191	0.6703249
0.7666191	0.6565902
0.4653751	0.5215192
0.4653751	0.584302
0.4653751	0.7182378
0.4653751	0.7270721
0.452151	0.4349202
0.452151	0.4873525
0.452151	0.5416579
0.452151	0.5723751
0.8068918	0.3754776
0.8068918	0.2296805
0.8068918	0.2666939
0.8068918	0.4175219
0.293319	0.1813996
0.293319	0.1610615
0.293319	0.2255519
0.293319	0.3869072
0.5899539	0.6269001
0.5899539	0.5705679
0.5899539	0.4811419
0.5899539	0.377785
0.3806682	0.3959324
0.3806682	0.3857531
0.3806682	0.437674
0.3806682	0.4818779
0.4109076	0.3036409
0.4109076	0.3097934
0.4109076	0.3634212
0.4109076	0.4704799
0.4944482	0.2496304
0.4944482	0.2094493
0.4944482	0.2789882
0.4944482	0.4270108
0.3751454	0.4176396
0.3751454	0.455017
0.3751454	0.5644925
0.3751454	0.642917
0.7228526	0.6448395
0.7228526	0.6839918
0.7228526	0.6730024
0.7228526	0.6109101
0.15935	0.1745612
0.15935	0.2408101
0.15935	0.3386485
0.15935	0.5138308
0.6013488	0.6509698
0.6013488	0.5341157
0.6013488	0.4918028
0.6013488	0.5497294
0.5201074	0.6067013
0.5201074	0.5317566
0.5201074	0.5611585
0.5201074	0.5729837
0.7377358	0.6209726
0.7377358	0.5384309
0.7377358	0.4745882
0.7377358	0.4046127
0.5040344	0.5551887
0.5040344	0.6539093
0.5040344	0.6850296
0.5040344	0.6849004
0.498639	0.4653632
0.498639	0.4970121
0.498639	0.5000577
0.498639	0.5251244
0.4934031	0.4488306
0.4934031	0.4673063
0.4934031	0.4749854
0.4934031	0.4859506
0.4409373	0.5981439
0.4409373	0.5381901
0.4409373	0.3980441
0.4409373	0.390325
0.2727959	0.1162937
0.2727959	0.173224
0.2727959	0.2896225
0.2727959	0.3790722
0.4755234	0.2267885
0.4755234	0.1638278
0.4755234	0.2176484
0.4755234	0.3988828
0.6490701	0.5761865
0.6490701	0.391451
0.6490701	0.2452001
0.6490701	0.2238156
0.8275045	0.872359
0.8275045	0.8675096
0.8275045	0.8345373
0.8275045	0.8010237
0.4724685	0.3205483
0.4724685	0.3029478
0.4724685	0.3565553
0.4724685	0.4244385
0.6967627	0.7411501
0.6967627	0.698569
0.6967627	0.7132435
0.6967627	0.7670717
0.5942675	0.5783575
0.5942675	0.4597355
0.5942675	0.415935
0.5942675	0.4445506
0.5728011	0.5776307
0.5728011	0.6507217
0.5728011	0.5895749
0.5728011	0.4539257
0.648629	0.3726655
0.648629	0.2402277
0.648629	0.2365837
0.648629	0.3147974
0.4745155	0.6267555
0.4745155	0.620548
0.4745155	0.594562
0.4745155	0.5010418
0.5064396	0.6102421
0.5064396	0.6544561
0.5064396	0.5508305
0.5064396	0.3975787
0.6105806	0.2780586
0.6105806	0.2767268
0.6105806	0.4240922
0.6105806	0.5473571
0.4696218	0.6319341
0.4696218	0.5978076
0.4696218	0.4353281
0.4696218	0.3689781
0.8451232	0.7849569
0.8451232	0.7684571
0.8451232	0.7504662
0.8451232	0.491017
0.7671158	0.8356281
0.7671158	0.7987075
0.7671158	0.6799285
0.7671158	0.5911978
0.4565595	0.3345324
0.4565595	0.3443083
0.4565595	0.4683059
0.4565595	0.5833064
0.6310734	0.4973612
0.6310734	0.3616928
0.6310734	0.2250916
0.6310734	0.2282455
0.598958	0.6526599
0.598958	0.5670719
0.598958	0.4388387
0.598958	0.3416712
0.4298837	0.2513857
0.4298837	0.232345
0.4298837	0.2238432
0.4298837	0.2365978
0.2452434	0.5304702
0.2452434	0.5348138
0.2452434	0.4279579
0.2452434	0.3536514
0.2369294	0.3541993
0.2369294	0.3498809
0.2369294	0.4877554
0.2369294	0.6323126
0.6851711	0.4918214
0.6851711	0.4430988
0.6851711	0.5762465
0.6851711	0.658497
0.1718514	0.4471314
0.1718514	0.4380758
0.1718514	0.4005573
0.1718514	0.9274058
0.4803802	0.4179942
0.4803802	0.5346206
0.4803802	0.5466778
0.4803802	0.4732073
0.640381	0.5728362
0.640381	0.4337855
0.640381	0.3996458
0.640381	0.4932415
0.3857473	0.5437071
0.3857473	0.5751293
0.3857473	0.5192378
0.3857473	0.4298256
0.8260971	0.8175593
0.8260971	0.7261356
0.8260971	0.6483213
0.8260971	0.7144943
0.4750245	0.5151701
0.4750245	0.4863397
0.4750245	0.4892006
0.4750245	0.494913
0.468066	0.4420185
0.468066	0.3064384
0.468066	0.2640662
0.468066	0.3000508
0.7062367	0.7218158
0.7062367	0.7553019
0.7062367	0.6428587
0.7062367	0.5272067
0.6176682	0.4558763
0.6176682	0.3786162
0.6176682	0.350098
0.6176682	0.4240337
0.5208779	0.4325488
0.5208779	0.3807284
0.5208779	0.3510234
0.5208779	0.4078445
0.3748903	0.4684852
0.3748903	0.4378142
0.3748903	0.4028492
0.3748903	0.4124842
0.6603863	0.672319
0.6603863	0.5967683
0.6603863	0.4950026
0.6603863	0.4865403
0.6122	0.6925634
0.6122	0.7688904
0.6122	0.7918768
0.6122	0.7825321
0.5465362	0.7709184
0.5465362	0.8372188
0.5465362	0.842372
0.5465362	0.8238437
0.6798681	0.547753
0.6798681	0.4950818
0.6798681	0.4542983
0.6798681	0.508224
0.6726698	0.6366357
0.6726698	0.5950519
0.6726698	0.5646502
0.6726698	0.5211186
0.5230494	0.4284185
0.5230494	0.4277306
0.5230494	0.4637613
0.5230494	0.4363508
0.4189985	0.4945861
0.4189985	0.5363593
0.4189985	0.5143396
0.4189985	0.4332573
0.6937861	0.5842752
0.6937861	0.5077034
0.6937861	0.546326
0.6937861	0.6134585
0.3644548	0.6981504
0.3644548	0.7234365
0.3644548	0.7341982
0.3644548	0.682907
0.627824	0.6595757
0.627824	0.661942
0.627824	0.6661088
0.627824	0.6322987
0.6845086	0.4723878
0.6845086	0.396407
0.6845086	0.4266569
0.6845086	0.4053961
0.3734367	0.2841999
0.3734367	0.3029618
0.3734367	0.4091667
0.3734367	0.5904293
0.5980918	0.3910676
0.5980918	0.4058478
0.5980918	0.5093738
0.5980918	0.5607401
0.5420352	0.3602277
0.5420352	0.4012265
0.5420352	0.4712752
0.5420352	0.5407586
0.3844823	0.2975337
0.3844823	0.2346357
0.3844823	0.2006306
0.3844823	0.2387488
0.4285623	0.2644067
0.4285623	0.3192181
0.4285623	0.3320832
0.4285623	0.3480465
0.4534566	0.2793922
0.4534566	0.3283786
0.4534566	0.4408228
0.4534566	0.6227252
0.2770114	0.3526809
0.2770114	0.4740201
0.2770114	0.5824009
0.2770114	0.6858701
0.5001113	0.2556149
0.5001113	0.2332252
0.5001113	0.2551946
0.5001113	0.3516235
0.5053518	0.5708885
0.5053518	0.5501086
0.5053518	0.5197369
0.5053518	0.5685207
0.5500638	0.4528418
0.5500638	0.4011306
0.5500638	0.376541
0.5500638	0.4210922
0.3771631	0.4125209
0.3771631	0.3351957
0.3771631	0.4450561
0.3771631	0.6005635
0.8207348	0.8163806
0.8207348	0.766932
0.8207348	0.715319
0.8207348	0.6979796
0.6299742	0.5263051
0.6299742	0.5123957
0.6299742	0.5312185
0.6299742	0.6324535
0.2768152	0.4604975
0.2768152	0.5292181
0.2768152	0.5494509
0.2768152	0.5236552
0.2914507	0.3181594
0.2914507	0.3536761
0.2914507	0.3901343
0.2914507	0.4470226
0.5161764	0.4862833
0.5161764	0.5105715
0.5161764	0.4904716
0.5161764	0.4537615
0.5870414	0.3289523
0.5870414	0.262001
0.5870414	0.3704322
0.5870414	0.4327378
0.5124215	0.3993905
0.5124215	0.3363301
0.5124215	0.4028467
0.5124215	0.4317926
0.5678877	0.5318196
0.5678877	0.5632023
0.5678877	0.6175762
0.5678877	0.5924383
0.5723978	0.6407912
0.5723978	0.5438515
0.5723978	0.3967786
0.5723978	0.37967
0.5812957	0.6335494
0.5812957	0.6261416
0.5812957	0.5960553
0.5812957	0.6994635
0.7611982	0.8209324
0.7611982	0.814659
0.7611982	0.832183
0.7611982	0.8479629
0.480448	0.4655006
0.480448	0.4195156
0.480448	0.4914415
0.480448	0.4278824
0.7866863	0.5901814
0.7866863	0.4544277
0.7866863	0.3006131
0.7866863	0.2290221
0.3859462	0.5720447
0.3859462	0.5895888
0.3859462	0.6544051
0.3859462	0.6849102
0.3079095	0.4039294
0.3079095	0.5490891
0.3079095	0.587864
0.3079095	0.489502
0.7046669	0.8321577
0.7046669	0.6109893
0.7046669	0.4229749
0.7046669	0.3934484
0.5497429	0.6008978
0.5497429	0.6150991
0.5497429	0.5137269
0.5497429	0.3231419
0.4573996	0.6683647
0.4573996	0.7335972
0.4573996	0.7696487
0.4573996	0.6567912
0.7921955	0.6655053
0.7921955	0.668311
0.7921955	0.6029311
0.7921955	0.6096305
0.3518765	0.1987641
0.3518765	0.1073283
0.3518765	0.06994437
0.3518765	0.01944079
0.4037344	0.4315774
0.4037344	0.5265087
0.4037344	0.5692894
0.4037344	0.6005214
0.7127088	0.3974251
0.7127088	0.3853994
0.7127088	0.4446307
0.7127088	0.544391
0.2741901	0.3358664
0.2741901	0.3814094
0.2741901	0.4661409
0.2741901	0.5373755
0.4578169	0.1664688
0.4578169	0.1921003
0.4578169	0.2129981
0.4578169	0.3059119
0.4908428	0.2564527
0.4908428	0.3460241
0.4908428	0.5447356
0.4908428	0.6736003
0.4928058	0.5767813
0.4928058	0.5991573
0.4928058	0.5541553
0.4928058	0.5508806
0.7446241	0.5956927
0.7446241	0.507638
0.7446241	0.5037654
0.7446241	0.4496988
0.3737222	0.3125664
0.3737222	0.3155409
0.3737222	0.4106295
0.3737222	0.5593387
0.6766734	0.694555
0.6766734	0.6960636
0.6766734	0.6297715
0.6766734	0.5364427
0.3189073	0.3671985
0.3189073	0.3753312
0.3189073	0.4092505
0.3189073	0.390679
0.7588369	0.6868648
0.7588369	0.5902421
0.7588369	0.6122335
0.7588369	0.5574744
0.6227149	0.6992347
0.6227149	0.7223457
0.6227149	0.7476996
0.6227149	0.7599176
0.428387	0.4707566
0.428387	0.4234368
0.428387	0.4238262
0.428387	0.3976179
0.5037076	0.4938613
0.5037076	0.4496857
0.5037076	0.3236279
0.5037076	0.4312219
0.3285853	0.3096524
0.3285853	0.3412316
0.3285853	0.4463469
0.3285853	0.57196
0.5960885	0.5593187
0.5960885	0.5992997
0.5960885	0.5148679
0.5960885	0.4120554
0.5553237	0.6089361
0.5553237	0.5682675
0.5553237	0.6216394
0.5553237	0.6691748
0.2253785	0.4310668
0.2253785	0.5361673
0.2253785	0.5271929
0.2253785	0.4387192
0.5209461	0.3881444
0.5209461	0.4082767
0.5209461	0.4234333
0.5209461	0.4758793
0.3542895	0.5825423
0.3542895	0.6958402
0.3542895	0.7646593
0.3542895	0.7642228
0.7142368	0.7092162
0.7142368	0.7546969
0.7142368	0.7663707
0.7142368	0.7607667
0.370731	0.4255059
0.370731	0.3611579
0.370731	0.3213008
0.370731	0.2273731
0.4235548	0.5786097
0.4235548	0.6553164
0.4235548	0.6067993
0.4235548	0.5344052
0.5572292	0.5445682
0.5572292	0.6159034
0.5572292	0.6861592
0.5572292	0.6124209
0.3220586	0.6308384
0.3220586	0.6965091
0.3220586	0.7182786
0.3220586	0.7107103
0.4234208	0.5516506
0.4234208	0.6812312
0.4234208	0.6624818
0.4234208	0.6425893
0.368033	0.3539114
0.368033	0.3455761
0.368033	0.420171
0.368033	0.5007938
0.4118518	0.7470093
0.4118518	0.6613453
0.4118518	0.6322795
0.4118518	0.6551202
0.4074697	0.4840241
0.4074697	0.02357957
0.4074697	0.1628677
0.4074697	0.2726919
0.57681	0.6221061
0.57681	0.5560434
0.57681	0.6181819
0.57681	0.7246407
0.3502257	0.3711572
0.3502257	0.3781857
0.3502257	0.2983025
0.3502257	0.2778698
0.5843309	0.3341331
0.5843309	0.3383546
0.5843309	0.3260822
0.5843309	0.2751114
0.3431248	0.1893786
0.3431248	0.2339994
0.3431248	0.5240173
0.3431248	0.4387009
0.5553146	0.4175203
0.5553146	0.478475
0.5553146	0.5032018
0.5553146	0.4792415
0.4634935	0.3216414
0.4634935	0.4293171
0.4634935	0.5578296
0.4634935	0.6081043
0.377015	0.5972844
0.377015	0.6182672
0.377015	0.6636011
0.377015	0.659612
0.578225	0.3562458
0.578225	0.2732962
0.578225	0.7674456
0.578225	0.9345366
0.4765834	0.3626806
0.4765834	0.3765272
0.4765834	0.5300496
0.4765834	0.6884794
0.4290406	0.4865735
0.4290406	0.5022243
0.4290406	0.3712124
0.4290406	0.343128
0.3587309	0.3315268
0.3587309	0.4145757
0.3587309	0.5166395
0.3587309	0.5461034
0.6206722	0.4898539
0.6206722	0.6028531
0.6206722	0.6455846
0.6206722	0.6182115
0.5344911	0.4432057
0.5344911	0.4687816
0.5344911	0.585455
0.5344911	0.5906538
0.5535926	0.4878475
0.5535926	0.617785
0.5535926	0.4755279
0.5535926	0.2122106
0.2741714	0.241707
0.2741714	0.4796285
0.2741714	0.624124
0.2741714	0.836143
0.7327018	0.623287
0.7327018	0.6446363
0.7327018	0.6680634
0.7327018	0.6972138
0.1738687	0.8718977
0.1738687	0.7279467
0.1738687	0.1700978
0.1738687	0.08582021
0.8516085	0.2800395
0.8516085	0.1030163
0.8516085	0.8794492
0.8516085	0.9930848
0.1087515	0.6820267
0.1087515	0.4007328
0.1087515	0.1131809
0.1087515	0.1091848
0.2598278	0.02940865
0.2598278	0.01487552
0.2598278	0.09567865
0.2598278	0.002298072
0.08805422	0.2142864
0.08805422	0.4349747
0.08805422	0.2475757
0.08805422	0.1437892
0.02886651	0.006298082
0.02886651	0.007597891
0.02886651	0.00501294
0.02886651	0.002698611
0.002834355	0.02948387
0.002834355	0.01067879
0.002834355	0.7057272
0.002834355	0.937008
0.8444598	0.9254498
0.8444598	0.9888546
0.8444598	0.9944519
0.8444598	0.9968833
0.5805401	0.9697928
0.5805401	0.9970518
0.5805401	0.9962209
0.5805401	0.9523706
0.0004279201	0.2343111
0.0004279201	0.6287262
0.0004279201	0.7252428
0.0004279201	0.8913359
0.2266451	0.8107675
0.2266451	0.9917446
0.2266451	0.9876858
0.2266451	0.8467163
0.2760839	0.9672166
0.2760839	0.6819443
0.2760839	0.3355948
0.2760839	0.743965
6.387452e-07	0.9945639
6.387452e-07	0.9998372
6.387452e-07	0.9999967
6.387452e-07	0.9627088
1.674384e-05	0.0001732512
1.674384e-05	0.04158173
1.674384e-05	0.0316572
1.674384e-05	0.09741686
0.003293299	0.5275646
0.003293299	0.9995369
0.003293299	0.2106527
0.003293299	0.3035027
0.311795	0.00274852
0.311795	3.662033e-05
0.311795	0.01348395
0.311795	0.9976829
0.06588539	0.9652829
0.06588539	0.9893784
0.06588539	0.9684343
0.06588539	0.9484946
6.711503e-05	0.007485908
6.711503e-05	0.8098781
6.711503e-05	0.9940566
6.711503e-05	0.4592399
0.9657882	0.0002851928
0.9657882	0.106457
0.9657882	0.5511047
0.9657882	0.8664334
0.5626796	0.5333271
0.5626796	0.03178257
0.5626796	0.3444477
0.5626796	0.9979222
0.5735757	0.2394056
0.5735757	0.3462346
0.5735757	0.8848428
0.5735757	0.7273313
0.4233047	0.9784392
0.4233047	0.9974211
0.4233047	0.9983501
0.4233047	0.9976527
0.2622147	0.08330966
0.2622147	0.3508565
0.2622147	0.7876639
0.2622147	0.9048756
0.9266449	0.8611938
0.9266449	0.3211031
0.9266449	0.03407617
0.9266449	0.3872113
0.4320835	0.7640068
0.4320835	0.9892208
0.4320835	0.9939077
0.4320835	0.9977238
0.8589068	0.09460804
0.8589068	0.2060309
0.8589068	0.1802238
0.8589068	0.7555683
0.1307083	0.04363147
0.1307083	0.1230001
0.1307083	0.004742739
0.1307083	0.5533862
0.790494	0.7479112
0.790494	0.8739499
0.790494	0.9245607
0.790494	0.7358719
0	0.4495068
0	0.9940273
0	0.9751697
0	0.9915127
1	0.9109569
1	0.9872312
1	0.9621102
1	0.9689177
0.5920745	0.5671646
0.5920745	0.4453512
0.5920745	0.3388099
0.5920745	0.3925532
0.4897416	0.3749565
0.4897416	0.2787314
0.4897416	0.235669
0.4897416	0.3230653
0.2276475	0.4110798
0.2276475	0.5802887
0.2276475	0.6473444
0.2276475	0.6611824
0.6168317	0.3885271
0.6168317	0.4638585
0.6168317	0.6432837
0.6168317	0.6720439
0.5333492	0.555931
0.5333492	0.5362093
0.5333492	0.5391694
0.5333492	0.6975186
0.7064688	0.5579569
0.7064688	0.4758796
0.7064688	0.6001208
0.7064688	0.8439573
0.627285	0.7189106
0.627285	0.8105102
0.627285	0.9038491
0.627285	0.8542882
0.4019676	0.4617182
0.4019676	0.6221104
0.4019676	0.5816721
0.4019676	0.5439439
0.5544145	0.6118569
0.5544145	0.7482296
0.5544145	0.7664273
0.5544145	0.7401378
0.2463416	0.1431523
0.2463416	0.1751917
0.2463416	0.1758389
0.2463416	0.1677803
0.6058125	0.5077546
0.6058125	0.2861173
0.6058125	0.3616657
0.6058125	0.5055856
0.6382262	0.5309848
0.6382262	0.4405289
0.6382262	0.3912399
0.6382262	0.3181649
0.1151152	0.3671116
0.1151152	0.5258461
0.1151152	0.880148
0.1151152	0.95587
0.7113297	0.6566334
0.7113297	0.6803025
0.7113297	0.7877079
0.7113297	0.8854147
0.3219173	0.4414826
0.3219173	0.7939902
0.3219173	0.8818748
0.3219173	0.8034877
0.06801167	0.1368667
0.06801167	0.2867483
0.06801167	0.402107
0.06801167	0.440025
0.1854269	0.1377747
0.1854269	0.2969221
0.1854269	0.4884461
0.1854269	0.5476969
0.1315829	0.4386505
0.1315829	0.6852467
0.1315829	0.6432079
0.1315829	0.7452965
0.1503168	0.02513577
0.1503168	0.01939052
0.1503168	0.03989989
0.1503168	0.1453695
0.3005108	0.2660857
0.3005108	0.323928
0.3005108	0.4866843
0.3005108	0.6212158
0.03334077	0.2694607
0.03334077	0.5864784
0.03334077	0.7300228
0.03334077	0.7347721
0.9051065	0.85264
0.9051065	0.8795308
0.9051065	0.8766354
0.9051065	0.8229504
0.258637	0.2051274
0.258637	0.2820362
0.258637	0.5686166
0.258637	0.7172896
0.3694136	0.1118666
0.3694136	0.1496918
0.3694136	0.4807284
0.3694136	0.7314913
0.3210105	0.2398996
0.3210105	0.3787553
0.3210105	0.5763869
0.3210105	0.815202
0.7746581	0.5974519
0.7746581	0.4266663
0.7746581	0.2412708
0.7746581	0.2436358
0.8788689	0.7989875
0.8788689	0.7298738
0.8788689	0.702305
0.8788689	0.6695287
0.4716944	0.5121108
0.4716944	0.4946158
0.4716944	0.5878223
0.4716944	0.7253851
0.2805641	0.3460103
0.2805641	0.6022483
0.2805641	0.691076
0.2805641	0.6674274
0.2912582	0.6686648
0.2912582	0.7015293
0.2912582	0.6441621
0.2912582	0.5510039
0.4603431	0.5040666
0.4603431	0.4934968
0.4603431	0.46762
0.4603431	0.4533073
0.6384959	0.5806159
0.6384959	0.4524557
0.6384959	0.3963297
0.6384959	0.4322782
0.4468806	0.5879557
0.4468806	0.6116589
0.4468806	0.6035856
0.4468806	0.5664699
0.6702057	0.4844549
0.6702057	0.3985032
0.6702057	0.3983329
0.6702057	0.4709781
0.467072	0.5427529
0.467072	0.54757
0.467072	0.5157778
0.467072	0.5106693
0.6302834	0.6956548
0.6302834	0.6813261
0.6302834	0.6591918
0.6302834	0.6614714
0.5723491	0.6360795
0.5723491	0.5794714
0.5723491	0.5327162
0.5723491	0.5033215
0.4714575	0.6797389
0.4714575	0.6303591
0.4714575	0.5961081
0.4714575	0.5944431
0.5108999	0.4614285
0.5108999	0.381518
0.5108999	0.3259921
0.5108999	0.378096
0.4535353	0.573558
0.4535353	0.5470262
0.4535353	0.4910917
0.4535353	0.450838
0.5565882	0.4464276
0.5565882	0.3682914
0.5565882	0.3634906
0.5565882	0.4345785
0.5871418	0.5747839
0.5871418	0.4706139
0.5871418	0.4495288
0.5871418	0.5093889
0.3703201	0.4650255
0.3703201	0.4663857
0.3703201	0.472373
0.3703201	0.5520359
0.5621573	0.5309819
0.5621573	0.5127198
0.5621573	0.4925936
0.5621573	0.473087
0.3421003	0.3984914
0.3421003	0.5587824
0.3421003	0.5632949
0.3421003	0.556049
0.4813031	0.4972445
0.4813031	0.4797423
0.4813031	0.4259022
0.4813031	0.4237262
0.4603245	0.4861697
0.4603245	0.5409864
0.4603245	0.5242512
0.4603245	0.4913059
0.4151537	0.4196179
0.4151537	0.4322283
0.4151537	0.4068249
0.4151537	0.4213054
0.3469805	0.3958772
0.3469805	0.466926
0.3469805	0.4904265
0.3469805	0.5385417
0.4159022	0.4956643
0.4159022	0.5272938
0.4159022	0.4990492
0.4159022	0.4319914
0.2549531	0.4444798
0.2549531	0.4846198
0.2549531	0.4870778
0.2549531	0.4880055
0.5996997	0.6768129
0.5996997	0.6564929
0.5996997	0.600988
0.5996997	0.6353974
0.3413166	0.4755463
0.3413166	0.4753472
0.3413166	0.4542007
0.3413166	0.4884392
0.3923586	0.457099
0.3923586	0.4810345
0.3923586	0.4501169
0.3923586	0.4393116
0.4155361	0.5083501
0.4155361	0.517566
0.4155361	0.5364356
0.4155361	0.5582041
0.7005563	0.6476871
0.7005563	0.6693698
0.7005563	0.6675528
0.7005563	0.5853745
0.5990313	0.1463306
0.5990313	0.284012
0.5990313	0.4687335
0.5990313	0.5036398
0.5760514	0.709895
0.5760514	0.598227
0.5760514	0.5888259
0.5760514	0.6297011
0.2491418	0.3362945
0.2491418	0.3883444
0.2491418	0.452627
0.2491418	0.4856798
0.4815062	0.5113242
0.4815062	0.4430954
0.4815062	0.4773104
0.4815062	0.5823206
0.5324878	0.5798346
0.5324878	0.518604
0.5324878	0.3951485
0.5324878	0.3015524
0.5664403	0.4651161
0.5664403	0.4764825
0.5664403	0.5391208
0.5664403	0.5750413
0.4837601	0.5169245
0.4837601	0.5020461
0.4837601	0.3900078
0.4837601	0.3542105
0.6320197	0.4368957
0.6320197	0.4422367
0.6320197	0.4323966
0.6320197	0.3326383
0.5000243	0.58032
0.5000243	0.6800424
0.5000243	0.7875502
0.5000243	0.8216475
0.6485447	0.5936147
0.6485447	0.664682
0.6485447	0.7829887
0.6485447	0.8361275
0.4984199	0.5403408
0.4984199	0.5957524
0.4984199	0.5121223
0.4984199	0.4953711
0.6287605	0.6098653
0.6287605	0.6640249
0.6287605	0.693978
0.6287605	0.6880962
0.529929	0.6620373
0.529929	0.6109595
0.529929	0.4509067
0.529929	0.3999012
0.3677883	0.3266072
0.3677883	0.3578355
0.3677883	0.4323683
0.3677883	0.4101212
0.7047225	0.6512617
0.7047225	0.646865
0.7047225	0.7755404
0.7047225	0.6491677
0.5804183	0.4521475
0.5804183	0.2908373
0.5804183	0.2164379
0.5804183	0.2725077
0.5520881	0.6517292
0.5520881	0.5962202
0.5520881	0.4960312
0.5520881	0.4981799
0.736994	0.5614451
0.736994	0.5052065
0.736994	0.4322495
0.736994	0.4107157
0.4491357	0.5543349
0.4491357	0.604178
0.4491357	0.6897428
0.4491357	0.6118712
0.6119326	0.7001023
0.6119326	0.6146737
0.6119326	0.5324374
0.6119326	0.454526
0.3634501	0.2529736
0.3634501	0.1989616
0.3634501	0.2718414
0.3634501	0.3522433
0.5147594	0.4442016
0.5147594	0.4107654
0.5147594	0.3093385
0.5147594	0.2264309
0.3126206	0.3579262
0.3126206	0.473821
0.3126206	0.5781614
0.3126206	0.6047395
0.3872622	0.3348196
0.3872622	0.2845425
0.3872622	0.3598008
0.3872622	0.4162442
0.4596162	0.3612235
0.4596162	0.3407165
0.4596162	0.4509979
0.4596162	0.5631247
0.6981938	0.670947
0.6981938	0.6984561
0.6981938	0.7648242
0.6981938	0.7181752
0.232611	0.1750633
0.232611	0.2182272
0.232611	0.3794624
0.232611	0.6456719
0.4238178	0.4392924
0.4238178	0.3366976
0.4238178	0.2903938
0.4238178	0.3648202
0.332324	0.3996227
0.332324	0.355089
0.332324	0.3718984
0.332324	0.3801518
0.6899866	0.7717874
0.6899866	0.7551216
0.6899866	0.691723
0.6899866	0.5981196
0.5498077	0.4920431
0.5498077	0.3831698
0.5498077	0.3409404
0.5498077	0.3851917
0.5274824	0.6296136
0.5274824	0.7517006
0.5274824	0.7653854
0.5274824	0.6251843
0.6254262	0.5962107
0.6254262	0.3762061
0.6254262	0.4496812
0.6254262	0.5665319
0.3084571	0.2138131
0.3084571	0.2010175
0.3084571	0.3089959
0.3084571	0.3692746
0.4693734	0.2041669
0.4693734	0.130709
0.4693734	0.07916688
0.4693734	0.06250574
0.4690039	0.6902142
0.4690039	0.568566
0.4690039	0.3950247
0.4690039	0.197016
0.671129	0.7752724
0.671129	0.7949435
0.671129	0.7435919
0.671129	0.6797193
0.7339276	0.9166856
0.7339276	0.6927388
0.7339276	0.4352374
0.7339276	0.3880866
0.1853392	0.2197537
0.1853392	0.2419945
0.1853392	0.3673945
0.1853392	0.6812217
0.7428854	0.9436566
0.7428854	0.895553
0.7428854	0.8016557
0.7428854	0.7845249
0.0818039	0.3682788
0.0818039	0.6100168
0.0818039	0.7424036
0.0818039	0.7210566
0.7809306	0.9063017
0.7809306	0.8367906
0.7809306	0.8094072
0.7809306	0.6229129
0.8686916	0.8489665
0.8686916	0.6722004
0.8686916	0.6178775
0.8686916	0.5815821
0.3752443	0.6770777
0.3752443	0.45962
0.3752443	0.3139775
0.3752443	0.3612702
0.009274684	0.1112488
0.009274684	0.06076762
0.009274684	0.02636129
0.009274684	0.04776511
0.9999928	0.6672931
0.9999928	0.511665
0.9999928	0.4664387
0.9999928	0.4041675
0.5879092	0.7116113
0.5879092	0.5755237
0.5879092	0.400784
0.5879092	0.4079645
0.808983	0.8949618
0.808983	0.9464909
0.808983	1
0.808983	0.972406
0.5519212	0.8400719
0.5519212	0.8059235
0.5519212	0.8666129
0.5519212	0.9225878
0.3205868	0.4030265
0.3205868	0.2763966
0.3205868	0.2234227
0.3205868	0.2688001
0.6917208	0.09714548
0.6917208	0.06585696
0.6917208	0.1295816
0.6917208	0.4101174
0.2733404	0.08935644
0.2733404	0.06271381
0.2733404	0.07751762
0.2733404	0.07466593
0.2486508	0.06711784
0.2486508	0.07296699
0.2486508	0.1455334
0.2486508	0.3539779
0.03586894	0.06573874
0.03586894	0.112679
0.03586894	0.2407889
0.03586894	0.7281786
0.4284248	0.592886
0.4284248	0.2750168
0.4284248	0.1633086
0.4284248	0.2335219
0.04197186	0.1710796
0.04197186	0.3703938
0.04197186	0.4728849
0.04197186	0.5404386
0.2443536	0.4335529
0.2443536	0.3590417
0.2443536	0.73377
0.2443536	0.9476353
0.1378185	0.1636471
0.1378185	0.2398657
0.1378185	0.3891481
0.1378185	0.5490627
0.2975281	0.1175543
0.2975281	0.4540226
0.2975281	0.9563491
0.2975281	0.9727343
0.9721825	0.4767202
0.9721825	0.1463739
0.9721825	0.0906275
0.9721825	0.1367612
0.7412757	0.6692652
0.7412757	0.2913789
0.7412757	0.23274
0.7412757	0.4611942
0.9899248	0.6672963
0.9899248	0.5335421
0.9899248	0.3606744
0.9899248	0.2440938
0.1115096	0.2017857
0.1115096	0.1587758
0.1115096	0.2586469
0.1115096	0.5074272
0.9595755	0.8557135
0.9595755	0.3830617
0.9595755	0.09843741
0.9595755	0.1433037
0.6678531	0.5359499
0.6678531	0.4058594
0.6678531	0.337917
0.6678531	0.3300703
0.5178701	0.431179
0.5178701	0.3297842
0.5178701	0.2780894
0.5178701	0.3569739
0.5445694	0.495775
0.5445694	0.4600133
0.5445694	0.5080036
0.5445694	0.5596617
0.6801919	0.5371505
0.6801919	0.4270731
0.6801919	0.4211273
0.6801919	0.6188745
0.7113712	0.5781913
0.7113712	0.5599113
0.7113712	0.5810303
0.7113712	0.5352762
0.6307673	0.5471151
0.6307673	0.5107179
0.6307673	0.4975238
0.6307673	0.5929507
0.7368041	0.6499435
0.7368041	0.6030754
0.7368041	0.675208
0.7368041	0.6668816
0.743324	0.5263529
0.743324	0.4529988
0.743324	0.5740793
0.743324	0.5942315
0.4560202	0.5158926
0.4560202	0.4161147
0.4560202	0.3197665
0.4560202	0.3713286
0.2811479	0.5323402
0.2811479	0.6042624
0.2811479	0.531463
0.2811479	0.3992965
0.605081	0.492968
0.605081	0.5294663
0.605081	0.6034639
0.605081	0.629832
0.4834579	0.4584048
0.4834579	0.485101
0.4834579	0.6178324
0.4834579	0.6770883
0.4749253	0.667415
0.4749253	0.7093638
0.4749253	0.6980298
0.4749253	0.6746022
0.6262866	0.5407263
0.6262866	0.4877478
0.6262866	0.4228545
0.6262866	0.3825776
0.5780627	0.6349287
0.5780627	0.6659392
0.5780627	0.6660344
0.5780627	0.7062982
0.4652734	0.5689453
0.4652734	0.6345314
0.4652734	0.5373069
0.4652734	0.4850953
0.3407798	0.2403648
0.3407798	0.2961567
0.3407798	0.4379186
0.3407798	0.521154
0.1770784	0.2339036
0.1770784	0.3388673
0.1770784	0.4101765
0.1770784	0.4593161
0.4242098	0.2626868
0.4242098	0.3195013
0.4242098	0.3505582
0.4242098	0.4608305
0.6473386	0.3925498
0.6473386	0.2220228
0.6473386	0.1725292
0.6473386	0.2287941
0.3214214	0.6510746
0.3214214	0.7442392
0.3214214	0.7603895
0.3214214	0.696841
0.4809153	0.3274037
0.4809153	0.3240014
0.4809153	0.1989341
0.4809153	0.2151172
0.3877618	0.3809254
0.3877618	0.5176184
0.3877618	0.6158056
0.3877618	0.6926067
0.5187829	0.3818054
0.5187829	0.5157483
0.5187829	0.6366345
0.5187829	0.7366268
0.4679519	0.4205121
0.4679519	0.4832075
0.4679519	0.4932162
0.4679519	0.4853868
0.5881706	0.685583
0.5881706	0.5955525
0.5881706	0.4480516
0.5881706	0.3992155
0.5005454	0.4716817
0.5005454	0.6099958
0.5005454	0.7124048
0.5005454	0.6948063
0.5381038	0.5027436
0.5381038	0.49681
0.5381038	0.5589535
0.5381038	0.650472
0.3502705	0.3107183
0.3502705	0.305451
0.3502705	0.2798531
0.3502705	0.2521709
0.3854537	0.4455122
0.3854537	0.4995544
0.3854537	0.6851471
0.3854537	0.828117
0.4828605	0.3616708
0.4828605	0.2796102
0.4828605	0.3411286
0.4828605	0.4223882
0.304516	0.3618791
0.304516	0.3704378
0.304516	0.414993
0.304516	0.5521149
0.4988337	0.5759773
0.4988337	0.4717931
0.4988337	0.327797
0.4988337	0.3650035
0.3918309	0.5670174
0.3918309	0.6717975
0.3918309	0.7619161
0.3918309	0.7806346
0.529766	0.555591
0.529766	0.6070867
0.529766	0.6293917
0.529766	0.645797
0.763954	0.7600864
0.763954	0.8121909
0.763954	0.762864
0.763954	0.7138658
0.586408	0.6112891
0.586408	0.6335312
0.586408	0.6480986
0.586408	0.7033365
0.5668986	0.6402007
0.5668986	0.6740862
0.5668986	0.6502085
0.5668986	0.6506556
0.5871749	0.4534141
0.5871749	0.5126962
0.5871749	0.6144444
0.5871749	0.68919
0.1478675	0.2543525
0.1478675	0.2531197
0.1478675	0.2678315
0.1478675	0.2818791
0.7753436	0.55761
0.7753436	0.4871607
0.7753436	0.4880297
0.7753436	0.5682609
0.4587789	0.6110462
0.4587789	0.6569884
0.4587789	0.6529876
0.4587789	0.599773
0.4523487	0.7665852
0.4523487	0.8451025
0.4523487	0.827132
0.4523487	0.740297
0.6591202	0.4623649
0.6591202	0.4519715
0.6591202	0.4620138
0.6591202	0.3629191
0.223248	0.2613852
0.223248	0.2540424
0.223248	0.2642529
0.223248	0.3031953
0.4060935	0.5080213
0.4060935	0.4571141
0.4060935	0.48108
0.4060935	0.5624244
0.3792704	0.2501642
0.3792704	0.3050713
0.3792704	0.3347655
0.3792704	0.3164873
0.3094517	0.07033765
0.3094517	0.1006751
0.3094517	0.1879021
0.3094517	0.2752308
0.4370126	0.5250668
0.4370126	0.5739776
0.4370126	0.6503517
0.4370126	0.7471646
0.5323437	0.4453152
0.5323437	0.5020767
0.5323437	0.4999728
[truncated: 2,201 more rows]
