# Supplementary material for: A test of affect processing bias in response to affect regulation
Source: PLoS One. 2022 Mar 3;17(3):e0264758. doi: 10.1371/journal.pone.0264758 (PMC8893671; doi:10.1371/journal.pone.0264758)
Supplement: S1 Dataset — Raw data files accompanying each figure. (ZIP) [file pone.0264758.s005.zip › S1_Datasets/supp_fig_1/supp_fig_1_A_all_voxels.tsv]

hr	cter
-2.2882851975084	-0.472706408643874
-2.05279533920295	-0.482865360366206
-1.88133141481437	0.16398395184589
-1.05863708395412	-0.339916106687413
-1.23846140620307	-0.12698382536198
-2.07511393688204	-1.04511525094928
-1.00296033777645	0.116128348054761
-1.79495035585466	-0.110094341339541
-1.73755312678238	0.375399476241318
-1.43367981912369	0.862717907001919
-1.39159410053784	0.293331902503975
-1.21328153124851	-0.506037603378122
-1.60488545759146	-0.382699343922051
-0.423671546817772	0.00816828411152924
-1.1019962146678	-0.0482945505966055
-2.11008281144696	0.0239776726735713
-1.50234632377127	1.19116081218662
-1.36934847350467	-0.14971656070778
-1.61105699723945	-0.540661424114801
-1.35786141391014	0.122204527148146
-1.60239738802573	0.409447544949921
-1.80297068982543	1.05412964869486
-1.48248101248796	0.132468584569701
-0.742867026570873	1.13794473978148
-0.823092099556905	0.55094605507133
-0.434462186880927	0.351655514584007
-0.788539986866935	0.982144287440885
-1.32802843051547	0.727900092662532
-0.77933807808286	0.727900092662532
-1.25299922765885	0.760216038993739
-0.922077215511753	0.892884573887618
-2.39651898833808	0.357251658385089
-1.02987168229894	0.603412653364602
-0.45183528195444	0.850355653796175
-0.258276618185904	0.958031150880341
-0.573082155203106	1.00283517735147
-0.618748785624754	1.02667783382302
-0.841534809218372	1.07689208679973
-0.409069406833637	0.59590366754841
-1.61622571539611	1.13161762405337
-1.98640834332679	1.01868163786278
-1.97695689343284	0.727900092662532
-1.64844696749672	0.727900092662532
-1.17388769845415	1.17675573021661
-1.22318917527778	0.255889947429218
-0.882291501437097	0.501057441862675
-1.42963194838008	0.816854669731171
-2.3875518681997	-0.340980237008112
-1.46875158948504	-0.321635951589581
-1.28167646335492	-0.450859872392424
-1.56983708017425	-1.07383512373504
-1.68609965012252	-0.708394801314854
-1.42820463624515	-0.596504301853941
-1.77330054010958	-0.57476773556305
-1.94711197321393	-0.285007753100242
-1.13262853292302	0.266269963045403
-0.928554231107814	0.630832092175958
-0.505428988866694	0.634631111705246
-0.48009819207867	0.858422269058733
-0.848281803159003	0.858422269058733
-1.16978371849745	1.07689208679973
-0.98553339014838	1.03642957401201
-0.62225765113703	0.735414733424636
-1.05162088162743	0.873562134543601
-0.769405437767794	0.890034543438577
-1.62958630714536	0.848034416434388
-1.51010400422853	0.8821493312223
-1.08591346322982	0.528980529825142
-1.31193241231178	0.120180635570201
-1.73370805819504	0.0317501905122973
-1.33820501666255	0.493152092983858
-1.3118578105371	0.0971017835867624
-1.75229464107502	0.190540766573898
-1.581365605272	-0.920500945086139
-1.77751473480634	-0.973388306665581
-1.3056752346987	-0.0934626805332479
-1.21911824062669	-0.0614023464132648
-1.15993083050638	-0.0907298104082233
-1.10589052846036	0.667140672889624
-1.54032294565936	0.131056669778999
-0.961954779839718	0.22180295827699
-0.675399876939949	0.932181232635786
-0.400406065118563	1.01294962119186
-0.204904188294651	1.30703607994354
-0.794702402548417	0.734173576462414
-0.280040803988906	0.930764747760933
-0.249964607928696	0.540882553878409
-0.241691117957277	0.571208472428583
-1.58339201144279	0.609399778837309
-1.914482970987	0.786103002887318
-1.49903665083619	-0.312238081792711
-1.53900978759619	0.135028123832502
-1.60318199743995	0.48666078306652
-1.23037226509171	0.136647864875153
-1.09518238424926	0.130499967890811
-1.51104059864953	-0.339837828029931
-0.272578761188674	-1.51354923929869
-0.414340100516436	-1.02816277789235
0.179846883030488	-0.0275979374923253
-1.36439303836243	-0.0789863248733851
-1.23037016628803	-0.258565538498434
-1.07437392415749	0.0727947384896552
-1.13980590755381	0.362246517684908
-1.29380401631248	0.0428580735337993
-0.962556107312675	0.68901627755602
-1.03110696345183	1.01753340338237
-0.0279624826850996	0.622548437897592
-0.409283994912375	0.734173576462414
-0.431196053242908	0.734173576462414
-1.47696589263441	-0.0882565458210921
-1.21033202015988	0.153819561791391
-1.30998874143073	0.0872936273925957
-1.37046141182332	0.0408718871544687
-1.38092843820851	0.101147131689475
-1.62155796268796	-0.743562119250679
-0.941015273214251	0.777303316646602
-0.213929335862237	0.404177543312778
-1.13904529574163	0.0407667192443029
-0.953982293481919	0.0727961034550823
-1.22385455035926	0.36224837107893
-1.6180150990023	0.742163474256275
-0.594028972073572	0.872650959166506
-1.06381411706125	-0.299236770321405
-1.32857658699705	-0.0154769536787582
-1.05799603340882	0.0213302407921795
-1.57970380068071	0.0090011264017956
-1.04906994680779	-0.405024097295985
-0.591986313069047	0.58129812658098
-1.15220312100413	0.182610470948845
-1.2913059430652	0.0114013952164838
-1.71504905904655	0.3622505409468
-1.87932230440232	0.74216557206361
-1.17931722560759	-0.236317023346115
-1.25608962538601	-0.328064294769985
-2.51775255540757	-0.827399572610522
-1.25943958152512	-1.58069578024833
-1.31810479377063	0.444284240039337
-1.26618655988237	0.345516466971567
-0.0750173422237359	0.582055232143087
-1.53399064852948	0.756233890275836
-0.256393481880236	0.991919118974712
-1.12298209723665	0.536847304928731
-1.53277755852924	0.68188115367784
-1.14567526419864	0.828440277270439
-0.657186156158529	0.401125724779487
-0.855861739620263	0.688587715308078
-0.868424009646386	0.804327119616687
-0.847957659109979	0.763895753156002
-1.75293871610655	0.408333843498486
-1.44399736131991	0.24291112992433
-1.53412599185604	0.366415014369766
-0.352895950458102	0.647663628135101
-1.37956809336206	1.37172309954754
-1.47217588150983	0.946325715574395
-1.09588981056571	0.533130748201031
-1.43322037273339	0.843784713467816
-1.35994637104474	0.144122457255347
-0.882744047834546	0.455806274130488
-1.1837467648282	0.103262148970161
-0.361947681024326	0.554989513449102
-0.574920459830066	0.631012804933047
-0.626468098012781	0.77271160742536
-0.605640576137094	0.91284341438883
-1.06429957415865	0.327445193658097
-1.45113897509224	0.534922156616858
-1.59177833312084	0.640265630301113
-1.61711945416609	0.54546388506229
-1.42476855234596	0.510622569793513
-1.64269111547439	0.74787079189931
-1.73566629141492	0.244528725132423
-2.25863085691557	0.512383321405533
-1.57706784540735	0.501548137793967
-1.69996187344855	0.319262826860746
-1.56010454963703	0.510020950306534
-1.420923589882	0.144238547854979
-1.50196639591278	0.144228254737702
-1.46876273692274	0.0812437706041828
-0.304304678470907	0.0333613814065378
-1.18893311493739	0.103249937828205
-0.981623142033579	0.238756832823409
-0.851466056435978	0.921752615844836
-1.13576257150842	0.545117526695594
-1.05950321083976	0.39752685245747
-1.58342073995762	0.239508721036607
-1.58203857783677	0.36288218531623
-1.71231637839488	0.343531570404154
-1.70531322499368	0.410333130912377
-1.52066262707806	0.283008635692633
-1.66982900318868	0.401514426737563
-0.706259538356187	-0.246827203184044
-0.290686954574084	0.492120879525536
0.530556302080974	0.7633006672467
-0.0899252009159306	-0.300011607345259
0.0539401533862481	-0.282123507851232
-2.70672086533635	-0.388977139363027
-2.00382685461846	0.318015711304813
-1.69171180131336	0.246668381336025
-1.34076141886881	0.246602079983639
-1.38439792953476	0.61779436320887
-1.46516330489229	0.288206399090208
-1.00539815009914	0.288142099687441
-0.457648341306474	0.0812327879423781
-0.0193164262053026	0.312091746226965
-0.282742798214371	0.224835039757805
-1.17050051784127	0.432220616985473
-2.19847220412287	-0.110416565117015
-1.20076709681057	0.774586323025829
-1.67987575148037	0.3401826933979
-1.85101273530515	0.34016611927616
-2.04402645423992	0.406718795652149
-1.45994519057378	0.469379687879964
-1.13008081939274	0.25342467664017
-1.03765236894587	-0.0881701434496122
-0.589357926453903	-0.0562912404892993
-1.49326302262324	0.127563137823157
-0.869304046834766	0.082935658826741
-0.155984995376947	-0.0555612941005716
0.163033718949634	-0.27096060293688
0.26974655916615	-0.7155830605446
-1.78302963491005	-0.83262889724013
-1.41130484609722	-0.630700027367939
-1.07370823186272	-0.531521728289497
-1.29558663613325	-0.194907414982065
-1.26041198676557	0.288092024620722
-1.16185685450364	0.246522036291472
-0.996148253321294	0.246498201531179
-1.08197968003163	0.732520256331818
-1.92855994077125	1.15428480485876
-1.30987401506394	0.288088609124412
-1.06277840140536	0.0408856138172553
-0.825741523839862	0.225043252007458
-0.379977144031442	-0.0476437606188728
-0.677140252576296	0.910892996121517
-0.711532614997507	-0.110406366826014
-0.838527940579058	0.556185097035816
-1.01854122030844	0.591399582300303
-1.74459280000384	0.340167212081805
-1.45006481821017	0.305713744558037
-1.3973910052208	0.363099910306253
-1.26173590493678	0.199383384304024
-0.991569072756039	0.157749560276983
-0.725492190531966	0.246616559221757
-0.321870121131834	0.102312648297351
0.501294118676168	0.102302093758836
-0.423304145500323	0.0408546183980387
0.436465073787471	0.332201021940208
0.302232413353744	-0.238827426269294
-1.20530297459166	-1.15304456222403
-0.727987749455924	-0.303944724741545
-1.19649031982154	-0.531745881762597
-1.31246975092065	0.0439458650446111
-0.847030030733635	0.420328255551741
-1.22342109740512	0.25095929948419
-1.01470558194234	0.541982001174606
-0.825808759956754	-0.180731589328104
-0.885479791316984	1.02098247594446
-1.34313743120339	1.11843048907599
-0.921299046038405	1.14647357266785
-1.34246498923781	0.498396670843464
-1.38201281017961	0.593318416244566
-0.887341120970567	-0.0115965869494162
-0.68345531644842	0.345789251172289
-1.83672298991603	0.24713743591265
-0.61572050418746	0.230601371235093
-0.975944630858139	0.183228019827967
-1.40452954148045	0.296602181276228
-1.44785746866638	0.353993382007233
-1.29898236813817	0.568340190228786
-1.84589800052863	0.157731158841081
-1.00466285243294	0.0613796452643153
-1.39953499849292	0.288207361222089
-1.24767698184511	0.102198822034872
0.101814447366173	0.0407673415361724
-0.0681571069678512	0.0407753655782862
-0.612863091129771	-0.30324602918802
-0.274177072028572	-1.03598167423554
0.0613183343632571	-0.295083263333789
-0.860330609994281	0.574229903204473
-0.585298856884342	0.119018100919517
-0.160268435960773	-0.126871339963896
-1.11780187068257	-0.275209093427609
-1.22257896273038	0.133571371933212
-0.913295423381088	-0.576808562896857
-0.762225965030674	-0.0606609649124281
-0.832696030194798	0.0262297997779303
-0.492342203981326	1.20049945751052
-1.16047536446023	0.777523376632593
-0.950177382494156	0.593315658237765
-1.07886256868221	0.582931986611935
-0.672980065668636	0.0963270566455425
-1.90607176395129	0.332816102040539
-0.91187249193297	0.259191797010241
-1.2869178198574	0.0921261636489782
-1.42622373515444	0.524194312756498
-0.994084181629909	0.319515378068631
-1.78766228926305	0.17385165428433
-1.71623584583066	0.203306076449164
-1.39557077841895	0.102221156490781
-1.65583553413779	0.460339798234853
-1.25490688665134	0.304930294083306
-1.34155628597585	0.339475870241064
-0.522183267717855	-0.222620813518435
-0.36680571821605	-0.514053359803453
0.235276397612399	-0.140974177249463
-0.458354982223651	-1.10344785306094
0.137451109995065	-1.1920228171736
-0.554610447832522	-1.06069167294631
-1.05550867529271	-0.613885109935513
-0.634122568925265	-0.479515851834291
-1.84673876275242	-0.152314711034326
-1.10930037468767	-0.278238747533947
-1.06929264294047	0.77738920664644
-0.199008580143224	0.544475979298545
-1.11502435235237	0.710960377264291
-0.9073248605764	0.487088389723359
-1.25609170840988	0.290161435023661
-0.853156020213007	-0.0780504914120637
-0.646817521935587	-0.144854938118158
-0.672723970149711	0.0137238893098653
-0.7394527045774	-0.0261953000169555
-1.11092809778937	-0.266469044474199
-1.10183930016744	0.0139769554694727
-1.19034030267506	0.171227890876759
-1.30522524799829	0.710895805964212
-1.36727392252778	-0.782340960771732
-1.30940693735073	0.182883597317882
-2.12254102702959	-0.455886356880654
-0.271466884012641	-1.51582998033156
0.222105341864379	-1.21160310076459
-0.573019981118883	-1.09026895874316
-0.229976872384833	-1.17903228969374
0.136516908462811	-0.221965299184475
-1.50633300353375	-0.219489221939482
-1.33948083173827	0.250657684737108
-0.358785919649983	0.167209651152829
-0.504119465479734	0.965880007797607
-0.630572543247858	0.47897297879734
-1.43911901722036	0.160849123344081
-1.13838764827247	-0.304976562938649
-1.24736584391503	-0.357493952946011
-0.911079935442523	-0.357309900551243
-0.922232284363567	0.0205588800049675
-0.141614923576921	0.113444206445998
-1.02976870155844	-0.16664800335606
-1.17108412736922	-1.18306329048791
-1.60456367500246	-1.17355132380369
-1.06176163907208	-0.945295435261973
-0.644567994931018	-0.221464735847446
-0.882824539710839	-0.233163027400467
-1.1689343908843	-0.075647257123089
-1.49876244553116	-0.022064851849236
-0.260756280794281	-0.07356760131126
-1.03476928107211	0.509710631072401
-0.816650498877542	0.220633424998684
-0.816161492967492	-0.0424360470977088
-0.793809508717385	-0.460534543571122
-3.04330680111536	-1.55283104923902
-0.890100252151946	-0.773675586251978
-1.67171957176101	-0.25561698861145
-1.53851315284691	-0.557835472317905
-1.65200380413864	0.794738133048783
-1.52263981606533	1.11589188574795
-1.43407308035647	1.01057137118543
-1.23416485518862	1.09207815169374
-1.58444450417746	-0.00289151136846228
-1.75956297442024	0.182689134771271
-1.89265060575522	0.398595531779481
-1.62415625858861	0.866334682689131
-1.38632054581083	-0.664461325452654
-1.15925830068894	-0.337502785277476
-0.713325282670671	0.493186090106994
-0.890166767317997	0.260158821263231
-1.34682109579979	0.630081717904423
-1.25010727192061	0.630696291038358
-1.30788358348666	0.870469423790804
-1.69186682719904	0.870480383586094
-1.69749583324855	0.699362063198943
-1.70238850231578	0.618452011144061
-0.870761114140567	0.554434957594651
-1.41643049969252	0.495590231618482
-1.4248376730917	-0.0860528901469386
-1.4074367488563	-0.247905448428652
-0.77729489246459	0.148828007499744
-1.34668639524013	0.0541452647013267
-1.20519389747307	0.0344105167069521
-1.16398998268444	-0.417822654060099
-1.42257078270738	-0.0828015719752964
-0.35873093577403	0.108271788200558
-0.610229145540224	0.848876881454125
-1.02987421833404	0.355041604898029
-1.06475695189006	0.282979108096467
-1.17954570483083	0.282989470748506
-1.43356577779282	0.406712297770149
-1.75214659222819	0.430116351311368
-1.91610554832236	0.940487850353332
-2.03484921147755	0.618076951685232
-2.06169768470279	0.283009409175009
-2.23390502682179	0.215306312474795
-1.57123951389757	-0.0742299082504617
-1.58002620991011	-0.753007867215857
-1.460900821304	-0.917030053148534
-1.30418151679169	-0.80983110749348
-1.02751966931147	0.0854230979190062
-0.645139243337673	0.145564221059224
-0.210943076021717	-0.028377233653502
-0.0880943825535283	-0.310645854250236
-0.199270625275081	-0.28222671522519
-0.423756145952005	-0.209752187419276
0.613973433309115	-0.0548879312721747
-1.34758597122715	0.554681538916763
-1.55671724742828	0.225051980190252
-1.26082934938295	0.388835888356261
-1.50294884894024	0.388800407810833
-0.745591621527015	0.299955236524221
-1.91510548315857	0.253265372097692
-1.81041292447512	0.333555223248477
-1.81902981681023	0.419846166532874
-1.58955695702974	0.102445972467221
-0.108280376344825	-0.223417757362499
-1.83802740066277	-0.885114816756849
-1.31889694208995	-0.835925510595541
-1.63267237524696	-0.92082936869139
-1.30485025652242	-1.13204932197175
-0.24318884431913	-1.08351822490071
-0.642813469260579	-0.91222771422265
-1.28354861974914	-1.04855307381109
-0.893607464501816	-1.00411277913147
-0.679566075130146	-0.92201764107841
0.0179159471123333	-0.620655442395877
0.362837241551211	-0.789955992288582
0.502091657666007	-0.523022894973642
-0.599508081254275	-0.552144660102351
-1.76794692084809	0.05751384199468
-1.63509599514583	0.0785950201837498
-0.65642535146544	0.00632732744741172
-1.30097514670525	-0.0598242989257375
-1.66327623198854	0.120761582661806
-1.41747211248696	0.191568622718423
-0.942926824682061	0.406947664159283
-1.37963832579442	0.331813457045249
-1.06521289443081	0.179182711068361
-0.53503750886816	0.126433266465991
-0.76816466793514	0.119979182419599
-0.403352281722884	0.0758356188556774
-0.524529752428715	-0.0714718211491164
-1.03091825095988	-0.554619368683238
-0.960287495405173	-0.897796876117437
0.508647808803524	-0.865080210579665
0.267089538021542	-1.50868396084598
-1.51764457636514	-1.46284367410454
-0.597115124430563	-0.933381146963065
-0.317255685574466	-0.91150864539033
-0.386248979730984	-0.98101901990324
-1.35487369951976	-0.912990926722733
-1.09336974278637	-0.955154305259059
-0.757119205092446	-0.196684479595684
-0.602512596301223	-0.0104022260538716
-0.258971574532596	-0.550335155450588
-0.197490689261936	-0.581641453008252
-1.17648409692881	0.116753865281011
-1.82291224485003	0.186264706711381
-1.17436737693735	-0.0762979829502264
-0.610139386888948	0.210932619281559
-0.590415710168849	0.27183858090136
-1.67844004327448	0.545824198096993
-2.02090375506797	0.565681960633082
-1.9482082447093	0.698840691366189
-1.74204435775697	0.404434542760793
-1.42277638849643	0.281676155956631
-0.652658535465895	0.136467594252046
-0.975539506722095	0.108429082334024
-1.32227847526451	0.135104261071418
-1.26465219946602	0.10725510461784
-0.727917107073423	-0.145372773542482
-0.856283574269436	-0.462611261544928
-0.327385489677408	-0.655343177856909
0.422592782693173	-1.66580501225728
0.965108595724088	-0.934259724113696
0.708120911362031	-1.4884391115126
-0.884122743448596	-1.37624640954878
-1.7993780726357	-1.22371364454398
-1.23422870855072	-1.28238918133563
-1.17692347893329	-1.34823047750567
-0.541170356344962	-1.52839972905374
-0.877595912991654	-1.05724717826997
-0.171767933817449	-0.167812874634557
-0.356886405101807	0.727146082933332
-1.0894029651068	1.10015059079186
-1.2569681063396	0.424839746837165
-0.629391137948239	-0.319592211834436
-0.845547871909505	0.314978619077675
-1.44931614248504	0.295850087084028
-0.947630953676475	0.249104417014147
-0.866168931709322	0.305101425062352
-0.670439284309941	0.0404504966908868
-1.12606523623587	0.450844323873346
-1.93272775036834	0.540287047751107
-1.5125919969247	0.721329363710442
-0.799106636144843	0.733241218866236
-0.612660441920429	0.208727605536061
-0.646020519219311	0.104670101711056
-0.971076681325422	0.382139519825891
-1.44016534853821	0.512719824483567
-1.21572590643997	0.577607909488886
-0.33012791744642	0.097780856474583
-0.0778737899040353	0.780384201251455
0.752561589670954	-0.0717318831279001
1.00978701892958	-1.32533484079857
-0.595930119340369	-1.27809625925584
-0.543205842767473	-1.42939340812515
-1.34308071512805	-1.31210548212299
-1.87579157417966	-1.21892300415762
-1.86297825575112	-0.392033077531306
-1.57880366102286	-1.40949255271949
-1.59710382217089	-0.282864049016591
0.0610029792980755	-0.439751312538217
-0.601636481009657	-0.0820321481100475
-0.15131786690014	0.908477395639967
-0.895586929121377	0.426240917981134
-0.856637811818442	0.6273828476502
-0.286194410566549	0.0768287338583426
-1.02877863606487	0.209394942108027
-1.74500474010129	0.281258574166823
-1.00901448081936	0.0848057995366918
-1.17231855116075	0.360953224899909
-0.403283881402581	0.104366232687874
-0.379582135803044	0.0632222479698826
-1.23208765496642	0.379828663077472
-1.00537764514117	0.506965378104009
-0.349612475366186	0.673019514114676
-0.191857921712056	0.64572805245565
-0.0188333133793977	0.473317918362334
-0.271034450780035	0.140182438786884
-0.964100151990244	0.190622693862633
-1.32190243902275	0.593823243371843
-1.32164343555363	0.205066279061916
-0.657035020238813	0.66743949215923
-0.110400713755577	0.427326846535706
0.564523817057794	0.526222390888131
0.302794484461755	-1.26317357688443
-0.904827731350395	-0.602944511849681
-0.1787235526361	-1.54796135286064
-1.53237177833043	-1.39016946016171
0.16890203288579	-0.0078422641530629
-1.36477255597959	-0.994824869714077
-1.36383827435695	-0.509353653978501
-2.0065186146676	-0.552058230626983
-1.67446336784179	-0.728229700456363
-0.728861081724439	-1.11476162433917
-1.20513341725814	-0.877759515125839
-1.049293307514	-0.677600764630023
0.275284283192165	-1.19575272967004
-0.0547637288201795	-1.06049313428114
-0.358283778164983	0.170404256722176
-1.50271169615437	0.164501402972985
-0.883426478053368	-0.115274215726422
-0.661597706899356	0.428024221003903
-0.345084459782544	-0.0764289879075822
-0.823134339891937	-0.102834719728601
-1.5057941359784	-0.098805485034938
-0.967912479190198	0.444815460041347
-0.606186128443403	0.47236627652791
-0.333008549866556	-0.0421246594108809
-0.422564770347545	-0.0292937788626708
-1.41605459785776	-0.0639709719346552
-1.65773731324915	0.262395221382563
-1.70967369710016	0.281095800903555
-1.71502530897018	-1.11030762862631
-0.235832143563409	-0.891382003279293
0.283338182384204	-0.969531079533009
-0.0978710065981067	-1.28886306563643
0.490879252102502	-0.904455498905642
0.138202521935668	-0.0954625900760937
-0.320895765205895	-0.671010733861288
0.0497492385472163	-0.7798113457324
-1.07923682547669	-0.419349195606062
-1.86965441798017	-0.0106308801825073
-1.72508370265989	-0.20554655418257
0.105302445163672	-0.50218287643022
-0.581551750387652	-1.54282547205393
-0.106099459879415	-1.1071007903439
0.115561598935835	-1.04165777669296
0.412733982743863	0.217136670346591
-1.12422523253287	0.0871591074103486
-0.346326336654232	0.171134989552961
-0.66416321723789	0.215492363591169
-1.20109590018227	-0.933558142699143
-1.05495139649837	-0.589540411128533
-1.42958140725046	0.117107662937626
-2.02733317067291	-0.103473821199772
-1.69837425258281	-0.254782459176011
-0.344834767754672	-0.403875051891455
-1.37638844741579	-0.247058677372853
-0.859921223153897	0.0836620683776916
-1.34141779345588	0.0679371112058338
-0.76455576518662	-0.969228967555959
-1.19502652893068	-0.996596808097863
-0.723227087559558	-0.0595832756242175
0.458246948482193	-0.467801505665838
-0.0628347809502188	0.0653248406364824
0.582264951721853	0.184070899931612
-0.152202646727441	-0.263396830383535
-0.392626459910698	0.197686087322703
0.240828388871255	0.868031256715057
0.786650347561531	-0.466605746643616
-0.315031502887	-1.03799340075817
-0.173894906512236	-0.407973413354369
-0.194612974499486	0.961451236190295
-0.944877953748659	0.465349646952987
0.800473673243301	0.240005788780435
0.704834717016088	0.249565871309485
-0.468936297774002	0.853510484330361
-1.21945865407395	-0.760241260492508
-1.29058430391692	-0.560264630161806
-1.32160302482221	-0.213860661221243
-1.50154132298733	-0.558802792907268
-0.515528861025033	-0.604107988451803
-1.44377019250057	-0.613476634679644
-0.555909170126026	-0.770243149980204
-0.903313484636047	-1.62319023795053
-0.150241058003571	-1.12461359704863
-1.91035653496026	-0.463860241591086
0.466543789313938	-0.449085611777459
-0.179726731120349	1.06480170455064
-1.52760324542341	0.809717540579722
0.944190889870909	0.297461788444381
-1.04269197557979	0.621683297715286
-0.877524920651703	0.610536036460751
-0.395919428112762	0.87137970540663
-0.400349607561663	1.27213345517135
-0.24981272710736	1.39553338715787
0.191452057491496	0.576884436776785
-0.263737584922159	0.105319847660358
-0.793590178913495	-0.839997248000432
-1.23072979084062	-1.06150269583215
-1.45111572525656	-0.519791422906396
-0.781611038503454	-0.900064658538336
-0.237780495320561	-0.610318869704045
-1.19247243261743	-1.6355391656079
-0.985124854072574	-2.05095419077836
-0.480537422973204	-0.956242100777755
-0.1820528335322	0.490266666447172
-1.05538759506423	-0.49621620006563
-1.5382241052028	-0.211263987984251
-2.61611633514014	0.330796715503908
-1.65537042465667	1.08362872265482
-1.52691500753516	1.45602767102209
-1.12651627089415	0.894010354562122
-1.04771984129779	1.13564968292711
-0.853916687912987	0.737842634977567
-1.40990932370318	0.627577511376587
-1.19303447001909	0.708351070890711
-1.59022919969727	0.94794287872916
-1.24286826878616	1.08978905481057
-1.27395158264711	-0.270881808134446
-1.4611151206782	0.0822226041309541
-1.45672750676878	-0.227576703938586
-1.33938377033203	-0.792392056310644
-0.402161370288843	-0.584152021335171
-0.61155470099005	-0.130827142428645
-0.730383435371625	-0.0154495576619526
-0.886780942793342	0.628163600648006
-0.953281813591429	0.877381727548174
-0.962595385932487	0.897371214456577
-1.08233942421381	0.327289406808114
-2.03759879186715	-0.0450928031257604
-1.94879095921067	0.569015824556427
-1.45219068012916	0.857200080651066
-1.18360610466341	0.89181610114497
-1.88847009879324	0.9623487872145
-1.73071840809957	1.08106786703083
-1.46238877916124	-0.265074374278268
-1.42437314317651	-0.324272929547942
-1.33928128531785	-0.23260368937653
-1.49778100863885	0.00658417539591966
-1.34373446445585	-0.53026880679677
-1.45738329969995	0.806692362400267
-1.6393317728123	0.538195546711121
-1.59437158665114	0.18908057571685
-1.21168691399061	0.559337794181433
-0.676762155097822	0.801524891170827
-1.18561114563024	0.922864720527469
-0.641926286607305	0.946297513037181
-0.904836424220241	0.71789321808011
-0.149246947417758	0.591354281046374
0.643142888482048	0.355082333762025
0.21526726190717	0.360796978562942
-0.521764720482833	0.546234225813248
-0.742282817338914	0.0637158487490509
-0.769140864984843	0.760065286016574
-1.46197664094894	1.05433079200857
-1.52291651432803	1.16405624730249
-1.18913500284683	-1.29413554893023
-1.27333911397345	-1.45438754943375
-1.17955749194603	-1.24986982898075
-1.16082922606159	-0.807456772835312
-0.571940958015361	-0.480300297677901
-0.618610747884275	0.665423634320792
-0.512059055515386	-0.113971189177359
-0.27271437072542	-0.371292093581074
-1.2191533490091	1.0165070206684
-1.7343710806935	1.32301685868113
-0.778807512470072	0.623634152422417
-0.716118283708704	0.840040225265519
-0.96847050496341	0.368821742352097
-0.703991007589241	0.702937801965518
-0.540736104632035	0.314116871779026
-0.1059136284479	0.275324133579905
0.246377724208195	0.623919412333618
0.33538186634848	0.33477123591796
0.143328405971459	0.283103399881853
0.24133640310331	0.296632800222006
-0.0350594359668631	0.417230387635313
-0.567952481989723	0.419484582498139
-1.34230599099902	-0.305580165962413
-0.124129085207401	-2.00557344985209
-0.165537724623013	-1.50803005885948
-0.639094953600905	-1.49568393837987
-1.38671270357436	-1.67150305895502
-1.10604963885669	-1.40853113953182
-0.991187220697515	-0.916451417282967
-0.715093188984941	-0.477246386336651
-0.450476801348438	-0.24525036882201
0.138921405271521	-0.45604681443711
0.0220599122141941	0.343302194573932
-1.70499241045753	0.513483057582789
-1.50297432977625	0.469112785509879
-0.893821964787427	1.26461044709403
-1.18677656796566	0.760075225475496
-1.99558019137025	0.191010599954595
-1.4139713249814	0.225589681141638
-0.853456058468398	0.349840020286166
-0.836797883527435	0.327179409042352
-0.809669832768566	0.186391010424478
-0.225701525801994	0.200714973846341
-0.125486354859087	0.561714662885189
-0.566903894877086	0.219929265783351
-0.164750201006242	0.18890968154899
-0.43020670984825	0.0873235222745219
-0.490705416089837	-0.346347578843996
-0.504357851688825	-0.919244699423233
0.449772719656197	-1.94793033775848
-0.396237447353516	-1.53055113607929
0.194234707067607	-1.8746342810664
-1.02007451449039	-1.82428699249041
-1.5733192776022	-1.85025889113039
-1.33925423723138	-1.52396704968767
-1.04276590326423	-1.07727535067574
-0.454490459759687	-0.83872483557842
0.0764791366997615	-0.685730350704072
-0.21449623608404	-0.0827188892027709
-0.374590417623222	-0.577409099931508
-0.0306897595859195	-0.668523017266081
-0.170189917663395	0.422367686294414
-1.32109180835751	0.745562921977597
-1.09256116047746	0.0784028856304688
-0.626821982378742	0.428659763422432
-1.830050409629	0.126537264883708
-2.11612289648891	0.123710464737233
-1.11812939062845	0.308212735477414
-1.3075615663008	0.358210910608218
-1.86873639520371	0.196759085411722
-1.5451085289146	0.133165485713152
-1.25198981878346	0.333297017934106
-0.350009403310512	0.155786810834217
0.246185930699466	0.646349748403451
-0.281574113238853	-0.170061825468314
-0.0357056429345805	-0.312846105926915
0.0653633147174053	-0.444690932799563
0.441752391507588	-0.584615263222719
1.49129699618061	0.164195336602401
0.629596301702043	-2.19144799793191
-0.304548611952719	-1.65743681572135
-0.034125076480918	-1.23634246016482
0.608769738148165	-1.58453764220599
0.492365379323622	-1.64649930203467
-0.350366109365642	-1.60608961656434
-0.732279906205051	-1.18819073803605
-0.912008493515703	-0.7040733720212
-0.715384056414004	-1.02806636911772
-0.103024660183356	-1.15364994377226
-0.115569633047249	-0.665414838078818
-0.243565721252194	-1.17297966522741
-1.12751729038515	0.0877771026527314
-0.666589829493722	0.319291697588782
-1.90912982688981	0.152599232057242
-0.796187757510861	0.739875088416182
-0.75692257154951	0.533796921903123
-1.3704154340477	0.0572657479793608
-1.7518484243256	0.0123188745916802
-1.50506038618638	0.210788220891907
-1.32188832284812	0.397418724983538
-1.49343287752621	0.818366182599542
-1.38468627880606	0.812418709299139
-1.09543462628518	0.601583259283609
-0.71841229017477	0.584755935762644
-0.5425878349152	-0.0382404738542674
-0.484909526258051	-0.115554299764607
0.585218327810014	-1.08435383389653
0.750582640423167	-1.31139894442457
0.463311649282889	-1.5647930527047
0.748171921811343	-1.12454941626571
0.804773893126045	-0.115935138712524
-0.0894279961495315	-1.02401752012276
-0.757378347644032	-1.39845842877379
-1.21986166214583	-1.81426273494516
-0.812405629261122	-2.22317778196416
0.683854502174011	-1.9312094484202
0.294687930620764	-2.16482390414291
0.498448336275083	-1.48446138414992
-0.239685214595098	-0.392449995065033
-0.703127870703393	0.164640204991654
-1.30713042841158	0.366168067435774
-0.770603759807025	0.288765695050876
-0.369779063266725	0.492860955491397
-0.572531217900364	-0.122182647908402
-1.76822464825815	0.373208922660874
-1.36841155343071	0.741859197576115
-1.18718662893981	0.928613177070712
-0.182786188026356	-0.303224170855581
-1.02542756628641	0.345623817429914
-0.992256010367128	-0.104673651003601
-1.37077806052878	0.526805761232249
-1.54649352159188	-0.308952579800291
-0.433076144298744	0.352670356008174
-0.716829401668031	0.189933334551431
-0.777754686458856	-0.590882192915776
-0.833701981468571	-1.15344087671261
-0.676636455100424	-0.809306929272327
-0.642544381418948	-0.539670213022855
0.0100176097960474	-1.16946098167243
0.632660287845917	-1.49022866803145
0.568582652098947	-0.865865597788362
0.950914184812362	-0.668343500461206
1.15761967015848	-0.466909705762878
0.930236501867698	-0.951198266154867
0.325729667587448	-1.63739155107567
0.356923888768119	-1.24457461585002
-1.0612024022855	-1.12866021553731
-0.140672343708636	-0.493785719706673
0.13090583571786	-0.885683810955434
-0.5326961769444	-1.94866129353839
0.0386602506812391	-0.890108394251016
0.505923246002855	-0.397135719448126
-0.296615182461684	0.186137192218081
-1.34795163567808	0.915989723359932
-1.31636458393876	0.941247711005106
-0.215402263299567	0.227461112667453
-0.401687284993378	0.746835826631277
-0.754037462340575	1.32512960706776
-1.33474950422743	0.997358723609008
-2.13978117104798	1.33275764565632
-1.01310421000128	-0.381298358852265
-0.992254258770615	-0.242990030708504
-1.55873446470128	0.782704073028728
-1.22069030811605	0.0718272923152447
-1.05917627065067	-0.206612598005318
0.00455158247427691	0.287959369360347
0.0815302710708327	-0.797275167631967
-0.42749170640843	-1.0270440213984
-1.06249833771834	-0.854800190222941
-0.222426547895947	-0.842942160960315
-0.366764454830313	-1.62354345421678
-0.615534179590385	-1.60322338705123
0.761971190074677	-0.990557784682533
0.374976851042756	-0.0661762782091855
1.77674330360831	0.24099090800752
1.15015562149801	0.362205329900558
1.18506915529272	-1.55006975118646
-0.873183523895261	-0.127607625563188
0.845112414127908	-0.176805898381206
0.862775621445265	-0.272122515895041
0.0285134438678383	-1.20793187794971
-0.455997321653237	-1.00193341695079
-1.23975476100754	-2.11116256179019
-0.0385975209214181	-1.06637451175196
-0.541443125626636	-1.05576178123157
-0.805486037545712	-0.203692372086236
-1.06141186776209	-0.00539686479908402
-0.00289401226566161	-0.966125160484508
-0.317340262432078	0.333641586031742
-1.59712595748813	0.903964998300471
-1.45002894666482	1.13979092404731
-1.23580382509019	0.92907056124398
-1.00864296612683	-0.925316768264776
-1.24989810729466	-0.328979379970434
-1.64579497563725	0.353935011467937
-0.707689866056614	-0.306830098266664
-0.790013294094061	-1.07929656583779
-0.779665352029296	-0.607758066729715
-0.180953750795409	-0.526757978149149
-1.28017175787608	-1.00772518884087
-2.05188434780354	-0.147992204461507
-0.21409973685786	-0.152369591115371
-0.474087866746114	-1.25747764682259
-0.76650572233375	-0.911955597298047
0.0617773165697906	0.452654649024191
0.438425791182742	0.911105641899768
0.886648856489279	0.640489710201119
-0.17086492930275	-1.67526572078022
1.23959700704768	-1.22200284490003
0.360813491627646	0.685280488434912
0.0984772110540937	-1.12167774897347
1.24257421713624	-0.767052662699576
0.597826245667519	-1.33366439815153
-0.426967023732389	-0.854201685501638
-0.23308322249876	-1.05332802003676
0.48066502234484	0.221255042232929
0.303790783645879	-0.600882454388364
-1.22898335221565	-0.653320693884317
-0.871342533990211	0.143751746488594
0.203061704021291	-0.036355843580121
0.16507059337245	0.923794383950976
-1.44875911013875	1.17296337104002
-0.478287081385465	0.902733960153674
-0.563692894407633	0.133319707108712
-0.495608518121531	0.0152486340831441
-1.05899391292708	0.562866758360327
-1.23619834540869	-0.772423994912364
-1.71241350346322	0.214973102882323
-1.26200482900148	-0.830420643594838
-1.26900948792888	-1.09209997022771
-0.0157428443807837	-1.12440235160727
-0.0339846593575877	-0.881386919756408
-0.689993951472486	-0.766926956000384
-0.0504865759130622	-0.137455985394444
-0.0797495880545529	0.169022143931047
-0.292759658143144	0.391188583451436
-0.200561344315458	1.00469726659786
0.646766932970556	0.957908377058289
0.768930028205238	0.512963788336649
0.919530054140183	0.755090113168832
0.463329183640724	-1.18419327483251
0.118775839647132	-0.663665416091097
-0.222959201851002	-0.507428611339566
-0.0419315393247165	0.583572157664048
-0.362088326859772	0.657353266521403
0.196261170672253	0.537119836144544
-0.145814407237132	-0.377698475676053
0.416643762356841	-0.604355960311431
0.520725338607923	-0.562967632835834
1.09107663357099	0.547080103876366
-0.80587165466997	-0.016895204125464
0.495558678030002	0.209568951390057
0.150954000402592	0.244163964212523
-0.638641412820504	-0.171382869317438
-1.12271656235053	0.210859836897764
-0.946541004833883	-0.574186458718372
-1.24656303060202	-1.18355146105801
-1.46253217655023	-0.488101451268411
-1.1780601531403	-1.36452736962178
-0.20415845211985	0.478824407462207
-0.427407482933123	-0.862060393906207
-0.761740199209811	-0.217021122398006
-0.484139854147583	0.235906520174492
-0.468726418597841	0.832410045370128
-2.43673772820086	1.09751476130988
-0.0173163021505434	-0.198157061576761
-0.707175343872382	0.734157299769173
-0.944550687766009	1.40227375473592
-0.456421113147408	0.828638207433239
0.234990153114129	-0.151404594004107
0.165181520135096	-1.32494930098538
0.457601878952575	-0.109213515295281
1.71329364726687	0.708920849686807
0.239687324140441	0.693623417956747
0.0914398294162026	-0.0105128718425928
0.691470269764349	1.24187913018605
-0.537011065894263	-0.116980079844444
-1.29170307951693	0.385007685756444
-1.36969105862343	-0.343738368852642
-1.40362563126399	-0.847422566874647
-0.851934561890994	0.140017279675892
-0.648858806496587	-1.21369001201458
-0.00371113953911953	-1.27331038564818
-0.552130841852004	-0.335775982062182
-0.52582909161681	0.523082232660028
0.813897975185836	0.3190588718354
0.0567107935763197	1.37804517503943
1.12268330802093	1.08934104535105
0.0602180275513741	0.579207879251142
-0.884803284191993	-0.295133637017431
-0.290511913419385	0.0665851934299862
0.473397458151148	0.80417723426819
0.757740868470557	0.111817964584286
0.828834560872771	-0.164882216844281
-0.874309007245492	-0.507752751081318
-1.09695707177366	-1.11918315296095
-1.26615647445918	-0.953861285708359
-1.02059460941635	-1.02717239033992
-0.488309807334407	-0.991540495304909
0.31073454532335	-1.14000757937683
-0.011104969472074	0.697826264124172
-0.337705623470022	0.536705127094597
-1.02980837648985	1.21548137044495
-1.28604347215439	1.70176821965464
-1.15328566553192	-0.502155248793003
-0.279808876593214	0.535614149151614
-0.665837357151333	0.172874225044053
-0.825656207523578	0.70583587658649
-1.0386507930245	0.959904469811686
-0.955488337091346	-0.0951249762838774
-2.10143862157237	-0.511005471505253
-1.70240655567654	0.384425279387875
-2.21641260428354	-0.0611957463520034
-2.00201245979288	-0.402193478013163
-1.4326875369489	-1.20510550186848
-1.37773552299643	-1.42470142407055
-0.922126258503556	-0.606331697688894
-0.041701616464457	1.12981241863263
-0.185126203059839	0.25975826065836
0.776606586195749	0.873241425731413
0.796044520632044	0.415532507378754
0.464581608744768	-0.0509341370764338
-0.033806192141529	-0.447282849536762
-0.342275058307288	-0.317134176006442
-0.346629283599999	-0.396447619796567
-0.890742412340222	-0.272844129795829
-1.83077048650468	-0.543375114351609
-1.91290628519123	-0.521935543675013
-1.10258370522439	0.0744305903611105
-1.47101100927623	0.245467366863313
-1.65478672200599	-1.61931718110003
-1.79233386617991	-1.02436767272176
-1.63948611652779	-0.698275232990956
-1.25713906875398	0.134798732596355
-0.309806530933565	0.487937547992175
0.139948453974587	0.737406040211923
0.279271402051456	-0.0037171330867741
-1.37774885886305	0.71573243044694
-0.470701071694752	0.0684552027661142
1.15056039212995	0.69526284870245
0.400008075473749	0.437951971677723
0.821255227212929	0.265248396635863
0.276303095290509	0.141263557814726
-0.317618312025827	0.280259464000519
-0.635251257745802	0.184923237557126
-0.410398473488752	-0.141273391705225
-0.435415538743369	-0.779015437935617
-0.476868262531288	-1.05030592219248
-1.70578905657792	-0.693527827427496
-1.35168816152685	-0.515181722464212
-1.56613527025718	-1.51524264545807
-1.59813437906708	-1.50225792324026
-1.56704033282108	-1.63189922726761
-1.55536180789142	-0.670001656069489
-1.54637618573957	-0.781467758310555
-0.631810656655992	-1.13873380066379
-0.350802860170387	-0.593413925151539
-0.162638567440594	-1.52552486072974
0.716358462338644	-0.640873817425783
1.1081343417675	0.388452121881353
0.113707888947543	1.74929057928541
0.20695139883911	0.582352591597111
-1.2630368588108	0.659025115161821
0.100975510592231	0.447702515829415
-0.176264255663833	-1.18032321297837
-0.303539942852489	-0.636993459204271
-0.839772016679466	-0.814602503505592
-0.867888051773978	-0.938743272134776
-0.495223858733796	-0.83180218517613
-0.547848984089642	-0.877471886374868
-0.899777381094855	-0.665801638550703
-0.417846351625239	-0.212090913267986
-0.364188200317748	-0.0952777626198677
-0.480725020327966	-0.796396553688495
-0.341065735466259	0.1272023994189
-1.37570297412175	-1.73146409579805
-1.66725602210295	-1.69020452479793
-1.69925125049526	-2.01607720084297
-1.48110116266844	-1.26863318741401
-1.32407784475581	0.0248823561724225
-0.968713715011826	0.162558635064526
-0.772542605631005	-0.21862902763892
-0.438078307887686	-0.327815214186036
-0.165360564219241	-0.628976633927607
-0.371969245034392	-0.0735528436069965
-0.469268126542887	1.67376494143453
-0.0598232567794039	1.03030663641097
1.03198206623281	1.01592096800821
-0.703031539668626	0.561017870955983
-0.332570228602783	-0.688141975840333
-0.712327792329785	-1.38338455555017
-1.28080055240409	-1.10225114984457
-1.15818234656641	-0.949611686759928
-0.933978126667112	-1.12626658868256
-0.703430928573418	-1.63773305545616
-1.04981379519527	-1.26916964023381
-1.02008604122186	-1.39456879619705
-0.587395153289886	-0.983581356712927
-0.258554392424658	-0.265829814702144
-0.969433792409706	-0.262147596354265
-1.06333897753089	0.0631607964409881
-1.22379030288426	-1.33885053996155
-0.226235973732656	-1.28644678542924
-1.05316200897156	-2.18303705418676
-1.30350150189288	-1.14781877991179
-1.35800748360882	-1.4080821031354
-0.825656481270202	-1.21357582485874
-0.879271897796998	-1.22049449560663
-0.408909252280629	-1.40289877477658
0.0766771282428447	-2.38769514614768
0.0526480188045565	-1.06922812558581
-0.621413339355757	0.382527837655682
-1.0227901229758	0.967319226271091
-0.694829691512679	0.588666900178873
-0.936054208420074	0.251599149633862
-1.02946780900864	0.043502739598919
-0.18401660870263	-0.405688817339233
-1.18939552002219	-1.37135909059528
-1.32716585462635	-0.97280849957825
-1.18359502778185	-0.374266323406387
-1.24354733846299	-0.326091278920281
-0.930252569217953	0.608923902003512
-0.867708205424043	-0.321041837847717
-1.32780840719976	-0.432131565636919
-1.44481965259249	-0.636467666925844
-1.07364582217593	0.234459756661694
-0.413889612098325	-0.0744654694858981
-0.335706972561517	-0.14384236251774
-1.08891231455032	-2.01429019685997
-0.40432528379637	-2.10895751060825
1.24065594885786	-1.87418293813315
1.0363907172032	-2.08722217770774
0.0756472623302465	-1.86184060989516
-0.673946445392101	-1.80254114067757
-1.29462899109431	-1.3965862082728
-1.20112674085109	-1.55874680297085
-0.683598941027485	-1.55441610271625
0.100543361051013	-1.78917328034374
0.269013608069605	-1.15325825089436
-0.253503025587292	-0.467551811380878
-0.101186291750449	1.20659367167131
-0.384346139665505	0.430300125234164
-2.18416784411534	0.593098479436617
-0.762440942575755	0.940169233773225
-0.976250285100007	0.804044158757649
-1.3821281049512	-0.0713201803052108
-1.45153865974961	-1.22940757119727
-1.14505195599121	-1.01810816793651
-1.02162755400963	-0.54001092727897
-1.13131819237248	-0.278184107510326
-0.810184447235626	-0.407207248417702
-1.15344441021786	-1.0623578350983
-1.37271816372001	-2.07250113680015
-1.11207311951226	-1.71933134318345
-0.9152830403281	-0.96673597107485
-0.593302062897049	-1.50222514662637
0.21616998391276	-0.424072737633656
0.226866422180019	-0.933647269158802
0.0914019764442225	0.0272024124286011
-1.35212652291762	-1.85055650277081
-1.15099674455799	-0.983338724814594
-0.828023739697872	-1.74709830654079
0.227642674245152	-2.52909408716781
1.23539343831072	-2.37918482823522
1.36403732227402	-1.12435361321521
1.02699635021691	-1.41613048881695
-0.0666274539692655	-1.4998260540479
-1.02254841138741	-1.26343807106312
-1.07353140501947	-1.90917039631467
-0.716448189669726	-2.36941690838303
0.300642235634933	-1.10903864463399
1.04034996879532	0.695229899668545
0.296947798423975	0.906613555277954
-0.0112988296431021	1.47226834554125
0.408731529800952	1.06444244923242
-0.299153795535612	1.380733700405
-1.09870645394636	-0.460270628133894
-1.85795022053782	0.585646877089141
-2.16486283253576	0.288581287626335
-1.10796283736829	0.0690712892867679
-1.09505395587486	-0.755459197580213
-0.915053971201526	-1.08944821700443
-1.12623537656254	-0.289459214386089
-1.7134265954924	-0.503213576554803
-1.56089187966153	0.292769323647798
-1.39273697312675	-0.584165638234013
-0.922810865522175	-0.816561591514234
-0.272871963724089	-0.623039012754727
-0.201372537240695	-0.66320025078378
0.470328408612266	-1.08492534773564
0.501850550635265	-1.48149482985071
0.126504446416677	-1.90777814412508
-1.31582446805682	-1.05063293297514
-1.23343564052797	-0.794421966082941
-1.00856104504147	-1.03405183542668
0.0472749052929399	-0.840550598201333
0.727808990921355	-0.829124447041492
0.780749492631295	-0.143321027916057
0.630587734536458	-0.105082705065391
0.627215053400929	-0.747728562973017
0.137900913494399	-0.954940955361774
0.180617164042417	-0.477004139720862
-0.551894248151185	0.120481541849867
-0.470950404930124	-2.42730971278875
0.14224956633993	-0.849589216449129
0.688140248469847	0.576291917842228
-0.091594330237509	1.439318514308
-0.830587622874199	1.83305844227423
-0.970162902084939	1.82402410727642
-1.25816621338816	1.52968015679429
-1.38537443543982	-0.636878747367738
-1.46283954062141	-0.272907388480039
-1.68231108754304	-0.262992284751071
-1.90944688445362	0.119354742359142
-0.793464440621705	-0.465142652460126
-0.525525650591773	-0.594947863554847
-0.89464311256369	0.188862933631953
-1.02306901931126	-0.529135116551809
-0.494191210949491	-1.36671632878535
-0.133766020418431	-1.315582918504
-1.01513147087432	-0.56859976381997
-0.253842889720645	-0.713325215137206
0.163224488091171	-0.937905943594976
0.328634543476437	-0.681560211148167
-0.0821122002566353	-0.799799220774045
0.119829607287489	-1.31251565985399
-0.429335714407542	-0.931611887135332
-0.403754113967683	0.00911749163939725
0.101595691283966	0.00702636710200245
0.215756454804244	-0.444929732841903
0.449270874731085	-0.0366380546130602
0.156229204521824	0.252550381311786
-0.486819942159058	-0.300585483299608
0.293955428813716	-2.69458342365939
-0.067917584832731	-1.67222032560492
0.600692976085971	-1.28025856207038
-1.31928300126741	0.310328077952328
-0.937225488334003	-0.543867935821694
-1.45727591609627	-1.51429545993034
-0.0801481897829653	-0.348782443913085
-0.109681359059797	0.911817483349736
-0.395880925219991	1.67259709207999
-0.654496851326648	1.80295347468411
0.313925766358681	0.953656023475061
-1.73027911208965	-0.0500752156651334
-0.480409393928779	-1.11327966781385
-0.65416112494161	-1.05546947181824
-1.75586079426951	-0.760700672038418
-2.15822460827964	-0.362065063546772
-0.174733547745168	0.373190679130444
0.250039466095565	-0.194745979562429
-0.509535243820573	-0.117030577179286
0.0298623419409655	-0.310209985344528
-0.29845907997497	-0.820920209548992
-0.797262342961642	-1.09294038673769
-1.98738680369292	0.0857123725374734
-0.776190718285349	-0.493449022760639
-0.685194285519881	-1.70547534944802
-1.2375992430418	-0.801964387811232
0.964369897762077	-1.25530577924954
1.67995067158763	-1.09876896757431
-0.159945917548843	0.847106395426483
-0.968142563162848	0.739737479113591
0.2892413632419	1.20765511187207
0.734443140432065	0.139367420983454
1.10840561971557	-0.873389946428448
-0.843266233255026	-0.735395040679122
-0.850157793773774	-0.605118481501528
-1.14655124790702	-2.46419193990576
-0.120429478235523	-1.08907121929189
-0.224567848233006	-0.825505989349762
0.54367992088705	0.742419731980501
-1.05435208906131	-1.39698378075853
-0.421258995109356	-0.833526547546655
-0.664250654474976	0.278975731954208
-0.236982110802801	1.18561886082109
-1.80250864804175	1.54781713806495
-1.12502874895619	0.532203369737856
-1.68275283650761	-0.0573090808147874
-1.75982911160032	-1.04613395179317
-2.28942631178072	-1.59941121915204
-0.0516138243665117	-0.604706055787011
0.453462235890517	-0.744838513765819
0.0473758355308385	-1.00136099161606
-0.585902374924769	-0.678875177818118
-0.375701067943796	-1.14101199822326
-0.768130753883728	0.129035019712224
-1.71840278832265	0.338369068637702
-0.385101913341488	-0.542489758121448
-0.833207186200005	-0.209949152842342
-1.43297567548883	-0.205617862058619
0.651988692893429	-0.191243755662513
1.27958770317071	0.567010274481578
-0.162447660555598	0.517648849680955
-0.574949825576662	-0.314116654245751
0.348979547972264	0.762819615573837
-0.142351144789413	0.567022629935647
0.104311325748639	-1.45025607628909
-0.344430977176935	-1.77576035491602
-0.652239176879364	-1.47476137583278
-1.25760280592748	-1.22156627244035
-0.72284015025581	-0.101243388587475
0.211689677466403	-0.749539111849522
0.45455822944681	0.221686866836601
-0.227714116840288	-0.481097011730015
-0.62436693664055	-0.196278164930987
-0.58311483716665	0.983412584166814
-2.86404757696579	0.608515212233758
-1.55857738286085	0.203818571953826
0.46747806190699	-0.407541609324997
-1.16376034643513	-0.37621160696341
-1.14338526744106	0.678404963506999
-1.56719889994115	-0.218929128435187
-1.11345556131346	-0.858814747816609
-0.19731282315391	-1.74334242838048
-0.306985135597894	-1.49189409570236
-0.650382265009942	-1.76332934339714
-0.374550713767977	-1.02810907786766
0.122329290884911	-0.558898653403998
0.00660443592935917	-0.204653518967891
-0.536538886037022	-0.611468384451153
0.191763226698831	0.346333914916159
0.297308505807234	0.332274759323125
0.935381297393887	1.18721717455263
1.61461230972278	1.24554367197374
0.0539019612228243	0.985017933457358
1.18597416414271	-1.14846424212135
-0.0399304756444034	-0.710040090022946
0.497982339367908	-1.10215706092037
-1.15064687863429	-0.624703905639985
-1.08994268015535	-0.0920462424297702
-1.13361303923589	-0.195727635183801
-0.494157819994631	0.610661114522443
-0.92245169179351	0.237681833111738
-0.44273952527871	0.0822134793988962
-0.40272242090954	-0.202131869729586
-2.49943726065707	0.232609331273587
-1.67659018799919	0.433282931971818
-1.12792627843188	-0.186261102300207
-0.721005221444931	0.128202434843213
-0.680652066008203	0.909541281054871
-1.06440362262099	0.785594868165445
-1.2136608414969	-0.604313818866075
-1.45299055337938	-0.704996732528758
-1.11380727967155	-1.76452332016865
-1.38226507283029	-1.29570063810507
-1.6333300859384	-0.734921499428584
-0.879486127622659	-0.472197028370811
-0.94067041393878	-1.19937660481889
-1.06285273947036	0.179041388277055
0.151251029889664	0.959055845626941
-0.0650011194805026	0.795245327133186
-0.233827735473552	2.26602197691206
-0.78174224592669	-1.4008423647428
0.407805006048946	0.381601330323857
0.101971958804671	0.431516198375981
0.343509307340922	0.253585655681825
-0.248192241450527	0.089518654218434
-0.722110855865542	0.0290132953071002
-0.490496759490173	-0.345322051278546
-1.05106687500028	-0.133895003443845
-0.224335375499597	1.15047636619379
-1.06773679244055	0.909721593148717
-1.51221593479866	0.125422744236991
0.0461322908915694	-0.704949488797084
-0.768256427774373	-0.11543872457766
-1.26521201117527	-0.0391683713400536
-1.38535151295707	-0.805558124234683
-1.72819460064792	-0.958928052462738
-2.39142865305324	-0.999729278279435
-1.74505864545995	-0.979717329177756
-1.49509891196892	-2.01373580417196
-1.97517706630456	-0.817789850892267
-0.712158350153594	0.572707971301428
0.187246480907635	-0.326359574973439
0.644068066893988	-0.301004649720428
-0.303139211899983	0.128993472870514
-1.04034441000175	0.856424839522184
-1.03892427847158	1.21774150445287
-0.852089681501241	1.49065480216091
-0.193978920966609	0.0643175399608815
0.181580449638294	0.214365122985431
-1.36129353447422	1.08814341824447
-2.62941890671465	0.75001442892561
-0.591288538500334	-0.525955928477417
-0.962513492929073	-0.173785027539073
-1.87789077713263	-1.4181458435082
-0.0433209692578261	0.197400407459053
-1.79660112767692	-1.08196893881638
-0.326569083302349	-1.17956257977936
-1.34971087129296	-1.04561769641359
-2.48703385536374	-0.878538022895553
-0.801133456760224	-0.317167273717681
-1.20984667379588	-1.42465024458433
-0.161252826676919	0.766203890064742
-1.74472531534369	0.257275803407579
-0.62794597384014	0.158800715509418
-0.551363376032592	0.140559917555775
-2.06829334018332	0.00288178560618971
-0.536394090569316	-1.25176855450233
-1.49706667251674	-1.28539927702463
-1.8436227647841	-1.16718472817262
-1.51350768938712	-1.19456143420418
0.257759006067486	-0.654210013542186
-1.51998654094659	-1.1936926658634
0.159063768620139	-0.833724566997574
1.07092277861542	-1.10386755161778
-0.491012461334999	0.554400445316181
-1.79475043267308	-0.403062551625683
-1.16476215957313	-0.876370655938129
-0.528613282967815	-1.13401928713413
0.587755968019367	-1.11179533569488
-0.794964660129986	-0.0223390521199952
-0.95010461582183	0.00368873660169593
-1.06450963635328	0.279066304390556
-0.625684923290489	-1.1148564443317
-0.365200454080535	0.226333896076
-0.229262587918084	-0.0793794977957997
-0.697417069588858	-0.700668893378406
-1.65855510247233	0.686626411970265
0.522116153407017	0.752828477925255
1.13407279324954	0.0288114544714592
0.145693272643804	-1.38450910819706
-1.17447871082307	-0.891713296742386
-2.0536210631938	0.420204261231844
-2.11469086232411	-0.55827979313612
-1.76940840718152	-0.605875464287031
-2.72798752206927	-0.944152577118532
-0.750111660758874	-1.14627761973325
-0.683146234913254	-0.3649830959934
0.612380236177405	0.183634305406452
-0.202818689889513	-0.459087733687427
0.159965794232034	-1.04263435283659
-0.348588730384235	-0.392822114499079
-0.967006401033169	0.525571853087326
-0.422937934285681	-0.48279688015504
-0.0039137855528253	-1.13123864486442
0.329172692948961	-0.99868696764068
-0.779896266997313	-0.485274688983917
-1.90361000352148	0.428058724636337
-2.19731630651423	-1.18959612563357
-2.16651430006614	0.0765786519153023
-1.60666578134075	-0.903149747802146
-1.79617753838519	-0.825238518685577
-1.86719926751971	-0.640912181539921
-1.25753240866708	0.173537433432766
-0.943512206866006	1.0762729228708
-0.368163908404105	0.751295556700319
-1.75253680718723	1.06835986119244
0.917477676976445	-0.233854529480315
1.09558590992339	0.435788631136047
1.28562621872751	-0.20913061268605
1.36033695587702	-0.783664383403156
1.31753184020353	0.222362530829041
0.292404466473717	-0.252527774322611
-0.0939188248186354	-1.33973305948813
-1.34268372423207	-1.48009972330197
-0.645810635289371	-1.88066630529968
-1.34292608714969	-1.4830926500945
-1.75821093232822	-1.51411282343158
-2.01368745178246	-0.133819829644325
-1.45829319472267	-0.331624951125863
-1.41422316252101	-1.16520174455619
-1.94049188804788	-0.0562090717490413
-2.11108803434872	0.388984065810789
-1.30712499649157	-0.755702402695928
-0.469153754849887	-0.756970844049695
0.147366079928508	-0.732289228492808
-0.167270600651556	0.749664960195536
-0.244763184417152	1.26425336951053
0.381219022749248	1.76175721243003
-0.580149789627487	0.414772387382304
-0.440439552979852	-0.0455453602173041
1.22050966987021	1.15005627295538
0.389503105961526	0.224338966474938
1.00651912929619	0.282923969831467
0.65077094934855	-0.609992286240778
0.179187100296438	-0.834666381592091
0.150041348602866	-1.1993554967289
-0.669111949280384	-1.72604102498558
-1.08103579948513	-1.95610004816293
-1.33509102329235	-1.69537365480796
-1.9292851998231	-2.1323655412828
-2.42336038548632	-2.10207798295711
-2.04935500195916	-1.91642654443509
-0.704260729183113	0.211722758686057
-1.14402565215421	0.00361391298350759
-2.05689801762788	-0.581641254599135
-2.63811003342162	-1.13709842898986
-2.40716169594456	-1.03791996205692
-1.33171356279272	-1.55068831003855
-0.764478566167705	-2.22928766844386
-0.336978529743473	-0.621348481433414
0.247910480247322	-0.140407625790058
0.312405840670552	-0.407678195654214
0.178380169073479	0.321594434899783
0.31055545572842	1.16466523820008
1.4697108462593	0.759332014003167
0.506192130363375	-0.53447466964688
-0.601169364443001	1.30049384559392
0.408764589404389	0.823741888822384
0.0326540353858263	0.536943768122807
-0.344892668565991	0.854011105551966
-0.542367362497726	0.941129618062659
-0.0990742860929962	-0.231732758038036
-0.672147007386876	-0.586586812473679
-1.52164887854314	-0.656085814057377
-1.39823177063637	-0.337598669975622
-1.1592202600329	-0.370794172628547
-1.38059234871779	-0.578102531907926
-1.89057429366658	-0.241256184359441
-1.75001539025947	-1.37754244433798
-1.15058129199751	-0.088611143295176
-0.958124403100601	-0.254074297922324
-1.03180328413912	-0.188118749249569
-1.69792310034983	-1.51300749038737
-2.32102399839814	-1.29526290587342
-1.85847031566606	-1.30566166238077
-0.986233476837135	-0.845672717333058
-0.509854087476767	-0.345955716027311
0.406952465562807	0.302032362680475
0.824098602869612	0.0521437569967046
1.00609405002163	-0.0393503130658239
1.37140604187215	-0.446770817283115
1.61146877791858	0.338102757487356
0.92840122190797	0.263743594512701
0.121149964185943	1.10238711316488
0.490883670281941	-0.476200881230745
-0.444339974358281	0.101654207395395
-0.724295742228066	-0.224673142288584
-0.707438355259909	-0.0867716542971974
-0.325061003219187	-1.34684311154205
-1.23269639912935	-2.22409138979036
-1.29522027614156	-2.44361120738561
-1.56183433044527	-1.87149208002526
-1.42875220006536	-1.05329551118174
-0.669075069759981	-1.1946996939298
-0.998168510176466	-1.24025064546703
-0.979809028109717	-0.278644942560923
-0.868783653169698	0.0519165728794189
0.117927714514354	-0.371959225265135
0.83646012168548	-1.06149716259903
-0.0748315888341878	0.409476877651808
-0.74107134193104	-0.140878552321357
-1.16221640599559	-0.526439550755074
-0.831492332615706	-0.899807336428937
-1.13593369563176	-2.25924009165215
-1.4127206871692	-1.89347572335914
-1.75012869327031	-1.45364607992892
-1.6063926505052	-0.977098209816307
-0.761366553625986	0.109804923716285
-0.283606323187492	0.387106143191354
-0.265138954957846	0.559609467079243
0.0749036032679188	1.04872105805628
0.652115967673295	1.42220150634483
1.27024837296836	2.06772586153623
0.0865155708681859	1.55221525915459
0.496991234095364	1.47573889088858
-0.392033479150581	1.68408788018809
-0.434835986862873	0.675183394627179
-0.315371279687974	0.832724280641002
-0.709679274118909	-0.308740429999564
-0.763388788106312	-0.592654745251693
-0.208071691440132	-0.0814904619080727
-0.541540736635739	-0.464290855349624
0.610346764625697	-1.49125691986334
-0.419859163688585	-1.78999919000498
-1.43001389758212	-1.17082019665018
-1.46814617303314	-1.20021130865113
-0.903903825706392	-0.505091783666176
-0.920318383171697	-0.897314185074142
-1.12844794075508	-0.233244348606574
-1.35937296387742	0.276629315527984
-0.879471612394072	-0.497957268540309
-0.349198202878697	-1.18454681414105
-0.475395298420908	-0.807157577797332
-1.24470670798234	-1.46924265844566
-0.637279765115639	-0.948914003543042
-0.16980058699043	-1.06176641149088
-0.642158257770787	-1.78056142956929
-1.26271272461102	-2.20870228770069
-0.8421483074698	-1.09190141709137
-2.10503606269929	-0.178479849454677
-2.54273023903893	0.0586967423693378
-0.933820231752467	-1.11249159870929
0.566965999324777	-1.02306745211261
0.0906887506815532	0.751895542512057
0.81197509432246	1.40415476757181
1.45134382595986	2.14169023232546
1.26877689192224	2.16408695176777
-1.2280440175957	1.74553212874472
-1.27297829687809	0.414055491039751
0.0452422384287595	0.231748389409889
0.435445899532557	-0.428513134175264
-0.59332807694876	-1.01289912008664
-0.528395857586025	-1.24267422217314
-0.513506484939679	-0.460446618572705
0.324841022860764	0.349098889396795
0.0693863642835111	-0.932281101107963
-0.203385871238055	-1.76048995037583
-0.215508142206043	-2.12097820905189
-0.596775992465342	-1.79952576771942
-0.293329575128113	-1.49914619248176
-0.199990388299015	-2.46059874658483
-0.0148512872678961	-1.86936331597177
-0.0606874667195543	-1.21879613026106
-0.734823291231686	-1.2873213140966
-1.31370380810842	-1.57941361968175
-1.44642467513952	-1.57671075652043
-0.624756667481783	-2.19189549766744
0.575819975691267	-1.06222863374039
0.424076597926976	-0.534220655410025
0.139911122488205	-0.923308596349162
-0.486757303403913	-1.30031768166508
-0.516829948110258	-1.17264642450551
-1.26512178856032	-0.559275216967796
-0.356123679530229	-1.06791692003286
-1.15896427931288	-1.64352282670165
-0.14764808161253	-0.852608928539122
-0.890704096804711	0.209426016163577
0.444027759455895	1.27710663574831
1.58987365674497	2.46886791415748
0.737372383825463	1.74624290461764
-0.328711334702182	1.78388383057638
-0.946870993027852	1.41645131393849
-1.5514399472639	0.0898169173036543
-0.682000480924707	0.928399913759231
-0.644606403750611	-0.34367682143565
0.487552682088083	-0.382418323620032
-0.0746891428222257	-1.8642342442164
-1.18216145048986	-0.30111128136109
-1.10872916137596	0.686389136381446
-0.949952212520778	-0.332189016341878
-1.02747759399263	-1.186971746308
0.367906014647267	-1.75605250129535
0.530925424727651	-2.15379998716107
-1.01315560493376	-1.08967967509531
-0.115141374588291	-0.196085149633099
0.0360022215893832	-0.339924916362744
0.525623323065623	-1.73396042541892
0.813705880803338	-2.35352842100338
-0.73413127784108	-1.89726601618787
-1.26247286119051	-1.89009940995747
-0.999453787702381	-1.35804091561336
0.260177133224867	-1.87703884956223
0.509760539480471	-2.10601564401631
-0.0961624808934307	-0.766446158559223
0.0865939381330589	0.269370259860037
0.23242253065908	0.406972808980161
0.967262248578493	-0.0433948702856483
0.502196256047723	-0.756103170047171
-0.726859522315446	-0.362563162905355
0.610372037469383	1.14412703301214
0.122760846700868	1.33509344696511
1.20465375910474	1.42257233574312
-0.272765817969923	2.09078231760043
-0.604614882479685	1.62172726789817
0.272686059017788	1.93511498791006
-0.80689713261497	-1.00556765287793
-0.874501999645338	0.839086791811595
-0.724142120000896	0.368606383058964
0.783308268244782	1.04374779083206
0.436784521494396	0.386525501171229
-1.38024130908733	0.44319416783326
-0.807444964735955	-0.0147571060220827
-0.716737782776365	-1.20061896056963
0.00418535441213164	-1.86851862628378
0.00393320156137558	-2.20429400472086
-1.11953278630442	-2.35535644553529
0.445964946554386	-1.160360217235
0.145734631908551	-0.396269973543429
0.0974889282786872	0.823472072859467
0.243898643982766	-0.746304887080534
-0.113709746290357	-1.66943721421762
-0.308309640629199	-0.960755076615261
-0.65294152708368	-1.03002837644189
-0.625121162709694	-1.45747408796259
-0.681006036867534	-1.24886274900564
-0.643532040046444	-0.885874286136079
-0.0975555831707021	-0.789266219383138
0.564213525912555	-0.201226653715111
0.208941696333236	0.676661924916724
-0.261092146296497	1.20295068175529
0.933542146619424	1.65392155759577
0.0871697429818527	1.94469301041749
-0.571355197984413	1.52863916005718
-0.836901859915537	1.84478042030018
-1.24470258052272	-1.27482912665331
-0.893989651330112	-0.391215310028748
-2.00341682560498	0.681067416145108
-0.0702763663709106	1.17590020829965
-0.148017326762695	0.683255059745164
-0.646786582343147	0.497481489603546
-0.206256231382641	-0.708909712419018
-0.357432464458461	-0.960439672996973
0.12498009368693	-0.624689619484022
-0.578411367202339	-0.865560709310399
0.185780675637344	-0.319086408196316
1.63401528512464	-1.40387019187906
0.415230200952742	-0.156996585196822
-0.292706088947354	0.71896417037619
-0.83710247376331	0.600160927965786
-0.0803149304742306	-0.616608444323552
1.25656112999592	-0.803433695278181
0.47378390757693	-0.652527593752992
0.992060414801044	0.384885909407252
0.0361144732786377	-0.694008015129119
0.574709135671865	0.837974292904259
0.992537691348362	1.15125245535531
0.441424446711802	0.793073807593035
-0.140479844092413	1.16690967723715
-1.2294983875909	-1.41801613746363
-1.67050617332842	-1.53697816546845
-2.36199355615096	-0.0952643447296735
-1.92703949450539	-0.26103797533704
-0.37041731319283	-0.96649166729847
1.39518188243707	-0.721054784400364
0.828557205663846	-0.270702772496766
-0.489284039344065	-0.663180806922943
-0.374992325491963	-0.670321241156445
-0.00228069115898986	-0.820567737263953
1.2465719770597	-0.989135277144975
-1.00298614145639	-0.909826159359863
-1.82784935588214	-0.926820350670032
0.137626565084909	0.830575651017817
1.14796492079558	0.704133955885128
0.500266023557987	-0.76191398662406
1.01681703471325	-1.15873075231908
0.265719574614998	-0.00556610831983641
-0.0218213665490741	0.528322238302918
0.896902904152152	0.911226858182139
1.47700745069063	0.678735896481207
-0.436702397256062	0.994849898560137
-1.63540511063897	-0.889115919424081
-1.41153395313696	0.420291074290454
-2.10164476901468	-0.490892490043
-1.77579468409537	-0.623500057949483
1.05950495229825	-0.565851202467239
0.346492311261864	0.0303718424670867
-1.23523786457246	-0.943888712456217
-0.411809539209576	-1.96278751071904
0.843882004867688	-0.765287055104476
1.06291323804122	0.313447456122098
0.404491192031628	-0.492374347193348
0.0859137197570392	-1.09932280326456
0.46518714124264	-0.614400791144235
0.447423480942196	-0.523453749850782
-1.15221812499597	-0.420480214566418
1.27315309391474	-0.108833612222232
-0.114552173308877	-0.159192585416246
-0.368779426867316	1.41817114904768
0.035240375978411	-1.16998815948279
-0.967572740397779	-0.43310983714589
-1.18475004234635	-0.649302169761056
-1.25715460090611	0.411721381182979
-1.74696067283182	0.271228456218689
-2.29402064376182	-1.08813885838252
-0.745344702778829	-0.95153420433728
-2.55201030218256	-0.34811347129582
-1.25788576796897	0.460482215849267
-0.56705256063155	-2.13580854110591
-0.556507335830836	-1.26611325510892
-0.687819622892566	-0.793706404526461
-0.352389201252214	0.756029803852409
-0.938569347874029	0.641148763788219
0.0446895395746564	-0.186987501719346
-0.211097924213008	-0.499055206575484
-0.717182264389148	-0.709331434828184
-0.504985642839676	-0.690339952371387
0.852331154092312	0.317625552603578
-0.151791929984117	0.199734196624678
-1.74360577698596	1.36792650686902
-0.465957949477464	-0.253849498096998
-1.06024012207071	-1.38716686358335
-0.208571605982459	-0.191114835065792
-2.0515983671378	0.0390967328409922
-2.48208242390344	-0.347492120970753
-1.0825495035241	-1.05708756352336
-0.916552904983081	-0.928255333994677
-1.33783887757641	-0.144494009562379
-1.17471646378176	-2.24841867181598
-0.214826318505788	-0.774788700499859
0.130481277426798	-1.64497469148293
0.387778689519465	-1.74150709257915
0.828936449398328	0.0909941870410092
-0.475263871015235	-1.95345007213565
-1.1547878032349	-0.975831238497573
-1.35117498067306	-0.0206875889823408
-0.702334741839978	-0.187056623359596
-0.661392380813285	-0.000740850593032869
-1.36330685677009	-0.197416104413776
-1.41964489172541	0.731840388878924
-1.27808191700691	0.953774099984547
-0.12123326340472	0.502417226360366
-0.462833361888462	0.625643702950371
-0.167293089634915	-0.126729466785532
-0.636480028687996	-0.924854164139528
-0.910198422567894	-1.3174362598212
-1.00455119900058	-0.209203500107996
-1.42393691512558	0.783185788635823
-0.415216171621363	-1.09475965512799
-1.64129397827585	-0.825555292896779
-1.71975813036754	-0.881631328448172
-2.28480417387574	0.0570109851392022
-0.363474121204292	0.97150140314276
-0.227239639540161	-0.363427919971577
-0.796283190251644	-1.08789547052409
-2.68497033304471	-1.67176672109516
-2.86630956008982	-2.72144338207843
-0.500911606476496	-0.628205950594295
-1.41622987867777	-0.876175109589625
-0.612485668455472	-0.061212181159816
-1.66892089932907	-0.487558186192517
-1.67398787346934	-0.0217046167887951
0.248404216883438	0.0690113275770489
-0.523836016279241	1.93458088957279
-1.7674990401005	-1.3207368143591
-2.56208283417684	-1.08550114959778
-1.14537314157752	0.525544664220747
-1.59057702882908	1.40664858314566
-2.49384725707396	0.722038974215357
-0.949450556399206	0.324558090964003
-0.243924263640069	-0.460209910349584
0.304749944512156	0.0162172825288882
-0.888446972092805	-1.04061697003891
-0.273949970179122	0.0630425004082455
-1.20797128441866	-0.862290971637133
-1.82932775915037	0.415419834586381
-1.32619747587042	-0.284197908786993
-2.42006373456684	1.17691630368354
-0.547949488797794	0.17971803216989
-0.156439204123798	-0.00891024658242738
-0.0757354283124394	0.693019380116561
-1.41286047371899	0.784259250504603
-1.34497448777776	-0.355835556239081
-1.76752882299036	0.138661550424122
-0.330194039653526	0.885358519642784
-1.06654919138057	0.267498375883312
-0.604827205756722	0.79143396609134
-1.30915238812068	-0.964152448716959
-1.46474579519884	0.0443436236872559
-1.18094841061698	-0.922431622754325
-1.10810842871598	-0.732887778478105
-0.96177659856895	-0.464840635487001
-2.08910919641888	0.282877569039669
-2.01337238100732	-0.5974644181126
-2.56378331976661	-0.351014141879746
-1.25329706178564	-1.14532230265578
-0.801295354291592	0.0855181370739666
0.280079121688567	0.975552220197751
-2.54199017458159	0.456282750928019
-1.97415925921836	0.472064249282928
-1.23129927880577	-0.159333973094345
-1.52580587823219	-0.940077843924378
-1.87798342168813	-0.156485790406419
-1.06938822232492	1.02285936666479
-1.5557331497917	0.0643133497111198
-1.83165774134158	-0.524825979432218
-1.05281988393776	-0.277280041036745
-1.26065394282832	-0.234268880225004
-1.00913214042288	-0.210463852773817
-1.14120454137596	-1.04411069594201
-1.71564348433011	0.684606922237231
-0.939819171611368	-0.443368464296656
-1.13351201387802	-0.292924784795168
0.678224910267611	-0.309926533681499
0.501809100063007	0.491005973232071
-0.347410462675318	0.726963927216038
-2.32077311495114	0.778911422511054
-2.60839066463769	0.793415039858829
-1.94791609881783	0.775474010120529
-1.74268735425163	0.826812954067588
-1.64471442827665	-0.278625293466275
-1.50850436146826	0.803147008375724
-1.40377334382511	0.182791076403949
-1.85657247823483	-0.207629583926793
-1.38611817809107	0.0756077138753561
-1.7629990564424	-0.0737714955214336
-0.754179767207903	-0.969929516741355
-0.290629523060417	-1.21234894326815
0.0901599691082677	-0.434785715740733
-0.826709401587594	-1.19352464722862
1.0241969217415	-1.54780744814856
0.283430458924972	-0.460544920035221
-2.49813016124734	0.831800539805527
-2.29553301161971	0.228535807808772
-1.83141272811139	0.286932400260269
-1.86017094364017	0.180276788283843
-1.75781516864438	-0.440593758861528
-1.87291385395862	-0.148673314012503
-1.70892011317365	0.600011269668521
-1.79559925775234	-0.387685857688671
-1.57283103672942	0.398923244925275
-1.27481622298379	0.944344755952324
-0.690871409697825	-0.387711236386256
0.973103505750669	-0.567973196692526
-1.25081324759473	-1.27704953385833
-1.34905952110099	-0.481975296428477
-1.04106521331027	-1.50555457160683
-1.29050532502271	-0.929516378739631
-0.158844974032211	0.813699928382747
-0.971930438980701	0.536408553668941
-1.18765668935635	0.702040652468211
-1.53336175118444	0.277695616012629
-1.48813951785158	-0.166114991312776
-0.759021733780794	1.2946419625284
-1.22707527830457	0.129047180775133
-1.06823888231221	-0.323225096987081
-1.30308703016844	-1.23564562518505
-2.12125193489435	-0.925638074559967
-2.98514205437827	1.22477729427148
-1.04483947668332	-0.577051138674889
-1.03174548145257	-0.716409110639164
-0.968270237830998	0.982963423094482
-1.4973844102104	-0.444945461068978
-1.47956553290051	-0.0205433567736731
-1.06876144836691	0.733130413891881
-0.741504608582046	0.218367433736176
-0.179971284778104	0.627571885046718
-0.911102558994481	1.14740709703783
-0.808566184971459	0.865959021503917
-1.36477899908892	1.35516768233985
-2.09701701164753	0.583702548008592
-1.73604575971525	-1.01999452308387
0.627830748320648	-0.0808730158645366
0.555098158775043	1.02227588954612
0.254660425351003	1.88203724747766
-0.759006752827309	1.35814702858931
-0.841304277077858	0.761307287303283
0.455036513612405	0.445256414496637
0.126631905528696	-0.219703365204797
-1.00744491059052	0.463430188672363
-0.556262456570099	1.84179703693433
-1.86766658667295	-0.0435290897158886
-0.400264514395386	0.410294749217373
-0.218296142880397	-0.564566433249577
0.294967534360837	-0.812567810022484
0.000248678034988845	-1.2107539449846
-0.560438772471805	-1.92091218098212
-1.38405460122064	-0.834218899827836
-1.07475730821694	-0.0680838807202329
-1.74618396749081	0.440278337022574
0.544626627330673	1.19484537506221
1.33458472526897	0.862279166300201
1.69255453247767	0.594551965074845
1.40147447148598	0.538239839873273
1.00494808234137	-0.4669242363843
0.487099083199448	-1.67962824235059
0.648829765664575	-0.596549075131774
0.560805925435426	-1.45421350041807
0.0224224547037311	-1.86718450490952
-0.359343173625361	-0.549253892113281
-0.491921844884337	1.06359288281991
-0.0825582283467799	0.912864963074898
-0.0690299116830625	-0.867614282990602
0.499131776919981	-1.92972136605941
1.32581751161479	-1.89842305304653
1.07867916831611	-1.95624327789187
-1.12220804257763	-1.88520972602112
-1.33159684349105	-0.588534941682531
0.131075002146022	1.11054874391223
0.277614781048688	1.77197823691808
-0.119563010985934	1.56876058267288
-0.536369822939248	0.505586114886156
0.960444568342262	0.814431822278618
1.68588375391419	1.15434922115856
1.53939299768541	-0.301246722178744
0.641210716934907	-0.631957725966512
0.761002361427492	-0.555436966877134
0.510891273005136	-0.216502604956912
0.556590794730047	-1.62274743556943
-0.377233064702946	-0.456141670506122
-0.970442203226026	-1.76395188320646
-1.30606261641015	-2.26101188280365
-0.429790625076959	-1.43065237912785
-0.363023067902452	-0.578683264504775
-1.5014962620424	-1.45682108664605
-0.490201643378157	-1.14442036566703
-1.73671380904676	0.0821396875998022
-1.65463516818506	-0.273455460620228
-0.778223159511487	-0.736323666945351
-0.402467621960715	-1.6381798752823
-0.170711867298178	-1.54302771121922
0.31216786480618	-0.717047282064374
0.509046784336752	0.478847607067189
-0.126104531249164	1.19118801542659
0.950807746001343	1.3025362576657
1.32599764903621	0.941332656049589
0.465604434470441	-0.570535502319695
0.179051440924241	1.16635135933321
1.36273792735692	1.42064560739588
0.7300600907295	0.0198928231675537
0.917277838277268	1.12829903481005
0.586185688518924	0.0627177584956812
0.388918433863976	-1.03813272011695
0.0116341348337656	-0.575309720858794
-0.986675391562284	-0.671824706362733
-1.05104723935713	-1.34891930147394
-1.01904341508845	-1.08827498858763
-1.69295252873785	-1.72567446010214
-2.49422979334575	-2.02444083826876
-2.05508185126492	-2.27611918231406
-1.31402002037678	0.444538676805543
-0.69180530134624	0.547571045438609
-0.33956195073654	0.624970878982141
-0.682561342041387	-0.127856712378502
-0.653319090729809	-0.58187535913365
[truncated: 36,969 more rows]
