# Supplementary material for: A test of affect processing bias in response to affect regulation
Source: PLoS One. 2022 Mar 3;17(3):e0264758. doi: 10.1371/journal.pone.0264758 (PMC8893671; doi:10.1371/journal.pone.0264758)
Supplement: S1 Dataset — Raw data files accompanying each figure. (ZIP) [file pone.0264758.s005.zip › S1_Datasets/supp_fig_1/supp_fig_1_B_all_voxels.tsv]

inca	cter
-2.59973485848516	-1.40403996360711
-2.59973485848516	-1.61249018001699
-3.75201768441476	-1.54080660440991
-2.37928126097191	-1.74088637588011
-2.71426629409879	-1.67782307620588
-2.40392148899846	-1.94829278242616
-2.45746412828314	-1.1190056516921
-2.73916526072723	-1.78977996580262
-2.48074824714925	-1.04467537297369
-2.32401803977746	-1.2213637438606
-2.32278078034491	-1.32198576591934
-2.65586914136138	-1.30439692577599
-2.36424714389308	-0.994784226916817
-2.16873875355292	-1.88260546209895
-2.75771832433548	-1.81449493767525
-2.69987586297818	-1.28798366406231
-2.38699411833093	-0.232914092892079
-1.67147089564911	-1.30045344180413
-2.31082487960228	-1.36254930676772
-1.76338580182768	-1.2744872706049
-1.83234029951023	-1.69093240217763
-2.35076528630281	-1.24073488315299
-1.82810107127903	-0.406750529295537
-1.28109023453595	-1.24581421742534
-1.39449452047847	0.0206072227538671
-1.61754864788443	-0.713322322897414
-1.82118570966598	-0.380127235432234
-1.29528066830545	-0.884418861404025
-2.0711630187251	-0.339290751796912
-3.04319715989829	-1.06877731004624
-2.79476334946935	-1.06877731004624
-2.01893393528757	-0.580563131528823
-2.58224525955756	-0.614176459083302
-2.89718212054207	-0.733318220391918
-2.54825966899687	-1.70892527192754
-2.31446679356493	-1.04106190143687
-1.8532019710105	-0.205353407635235
-1.84950709159448	0.0354542474146382
-2.03276204991641	-0.382137479510803
-2.17570651562309	-0.33541295204354
-2.1947783507638	0.47743591449638
-2.25744943191781	0.044218406008785
-3.04319715989829	-0.0824289005199132
-3.40182824250483	-0.641734525309367
-3.40182824250483	-1.06877731004624
-3.40182824250483	-1.06877731004624
-3.65719078817299	-0.579635414860578
-2.46240684634872	-1.27200052544768
-3.29950795338087	-0.864119340441579
-3.5809218924888	-0.463607464860165
-2.65716761725221	-1.29366685272149
-2.71426629409879	-1.74001091531483
-2.46975988571971	-1.50207691956092
-2.11882486841288	-1.27436324065002
-2.64171675980363	-1.63489984517671
-3.94847403053427	-1.44902571969569
-3.94847403053427	-0.923699721589681
-2.64171675980363	-1.34176233450388
-2.6985614477381	-0.868156142994296
-2.31147665714723	-0.513577966281239
-2.03151436598011	-0.455703815615288
-2.03276204991641	-0.192572232693862
-2.36049987949518	-0.192572232693862
-2.31146700569146	0.47743591449638
-1.38575402204927	0.307220859423529
-2.51926973364312	-1.0760491468998
-3.1043083141381	-1.11545802296561
-3.04145861442779	-0.290552270677867
-3.48235135483477	-0.210360010845515
-3.40182824250483	-0.171253205975687
-2.47099705445401	-0.661969162920374
-2.48460285886726	-1.3442341412717
-3.67071672458705	-1.12843848025858
-2.79766411757941	-0.945227794880924
-2.79766411757941	-1.16824193986064
-2.84221973591559	-1.67844711244108
-2.8728887230944	-1.45879322901077
-2.51078620116691	-1.26649534426764
-2.64171675980363	-1.89399746258638
-2.78158224104405	-1.51412196031875
-2.78158224104405	-1.04392064540084
-2.84221973591559	-1.02780680630962
-2.84221973591559	-0.453720846475916
-2.84221973591559	-0.820932641898302
-2.31147665714723	-0.899766032330363
-1.70233299323951	0.167469246191314
-1.70233299323951	0.17346898900848
-1.84950709159448	0.584260162409149
-2.01420054347094	0.486296185339633
-1.38575402204927	0.611943161661757
-2.37786505847336	-1.08656673520216
-2.46300588194884	-0.758345400336487
-2.36976172910698	-0.830816157672115
-3.06820499059098	-0.815275004144283
-2.35476098521841	-0.51791408839161
-2.54062702305619	-0.956674153111374
-2.79766411757941	-0.981838692129374
-2.79766411757941	-0.841934673434233
-2.84221973591559	-0.664109201934748
-2.63863199681662	-1.23734672207762
-2.85635651150186	-1.88648376873549
-2.31280259017882	-1.26517379154585
-2.47548348012073	-1.9611726320431
-2.6985614477381	-1.43233445377583
-2.84221973591559	-1.57285056902591
-2.84221973591559	-1.2072552091463
-2.84221973591559	-1.18362504101212
-2.84221973591559	-0.697959156001513
-2.10087869780606	-0.920309354832727
-1.65243772742806	-0.799098251344473
-1.65243772742806	0.541932939777515
-1.46574142843052	0.139956369725532
-1.42030213836807	0.486296185339633
-2.48460285886726	-1.2331069759247
-2.79766411757941	-1.13617292321904
-2.79766411757941	-1.05695286272801
-2.79766411757941	-1.13594546067412
-2.79766411757941	-1.19921628529044
-2.45865340726657	-1.07997211221156
-2.28939140728065	-1.21109812441634
-2.55439023116088	-1.28684556271975
-2.84221973591559	-1.13605360519533
-2.84221973591559	-1.18362857421911
-2.84221973591559	-0.697965573536279
-1.89855818800401	-0.420065438056873
-2.57972568522562	-0.0294118381469697
-1.72007333811542	-1.43738919339436
-2.12278361857305	-1.11048604350593
-2.84221973591559	-1.20845543869593
-2.79766411757941	-1.26526446733878
-2.56893868509665	-1.80583930205461
-2.32841464690865	-1.14100615158552
-2.84221973591559	-1.63723640943608
-2.84221973591559	-1.09854949424858
-2.32404399917089	-0.697958696996054
-1.4961847230758	-0.420094950926249
-1.91564264403089	-1.33200021719988
-2.36408180776777	-1.00505105271352
-2.31082487960228	-1.74248178744993
-1.88638959274416	-1.27845774143395
-1.32349352667303	-0.745886318100744
-2.10020038337159	-1.14550293763377
-1.93317245200812	-0.251502947605066
-1.4961847230758	-0.46773094222554
-1.667446222955	-0.387698709983165
-1.47987182249246	-0.703923651872216
-0.991487868077436	-0.679462971175501
-1.19304123353705	-0.367785789878469
-1.8985005921914	-1.71327780821391
-2.07663467947522	-1.37294172828811
-2.24675072923718	-0.691257744397051
-2.24676078825858	-0.623451820437113
-2.52682124804489	-0.545398033779935
-3.41438382321242	-0.754389632689529
-3.08955661675055	-0.419452034146242
-2.1780918067799	-0.168072399544979
-2.51421998392795	-0.235598958771807
-1.75043306584307	-0.200465788409496
-1.29846806211111	-0.496242868001269
-2.1200891579152	-0.417043475403355
-1.87542776390293	-0.956313413829122
-2.20017354660311	-1.29073496241538
-1.08330201554018	-1.21292951783552
-1.71664314351753	-0.818247230636108
-2.24679059788241	-0.88973992746745
-2.24674170879218	-0.648408828681146
-2.78691345690333	-0.950559441049491
-2.78691202939612	-0.726079833181842
-2.78693213832904	-0.946179468665466
-2.78696622129986	-1.15147436088206
-2.58222525017467	-1.10936457778562
-1.98611602950922	-0.928288867870502
-2.54834423128893	-1.0177601562695
-2.47088794346293	-0.946991562501049
-2.80525676189263	-0.776207630778806
-1.97516511190285	-0.852565731824594
-1.42840529932211	-0.747343294149166
-2.1792671978521	-0.956148709457281
-2.39903713356833	-0.956128126439572
-2.2842008638646	-0.871262083901849
-1.07083427596435	-1.26495149133388
-0.676826484553319	-1.21291745942902
-1.09421671698303	-0.971133995835905
-2.58228029762259	-0.945100867869679
-2.58227160249387	-0.81652690965407
-2.78690699120257	-0.686890030671351
-2.78692533747611	-0.875129053995181
-2.78693346433335	-0.617742286301373
-2.78691042990387	-1.36976666777083
-2.7869472946361	-1.46451920445505
-2.8421839016206	-1.28642289886229
-2.73783225693488	-0.998500619613149
-3.9716939118074	-0.883727200048086
-3.93458237626321	-0.970779222277107
-3.46294218740421	-0.960362993473537
-3.50798566074041	-1.77269547198892
-2.78162768958024	-1.49256460239852
-2.72340210341214	-0.726281803769972
-2.7233983242946	-0.841825271147473
-2.75778290218158	-0.98868403831737
-2.75778182755591	-0.988539066359542
-2.84227477400068	-0.780115666712326
-2.63477439423868	-1.015639045005
-2.78356778037474	-1.01564621547414
-2.43588103948451	-0.871272182646749
-2.36583909551024	-0.839350186103988
-2.53428903267027	-1.03058787370877
-1.4681888459702	-0.353851597019843
-1.2836691708033	-1.77703922876259
-2.5822371387344	-0.914117570329638
-2.5822430055755	-1.02839974754292
-2.78688420975983	-1.02841047646381
-2.78690578776339	-0.645194781633248
-2.78686592630607	-0.65085263732654
-2.78687207871786	-1.10723456093553
-2.84217663279538	-1.31111583711897
-2.84215657620291	-1.36110067702017
-2.79762402429863	-1.1531998562837
-2.79758050168721	-1.34678939914917
-2.8421617127649	-1.38128100520051
-2.78689891403276	-1.3684564621434
-2.21555939412128	-1.42644814446507
-2.64174997902574	-2.04643444298984
-2.78166784449912	-1.33925359914921
-2.84230623151477	-1.13569710241936
-2.84229281690544	-1.29375855035959
-2.78169553718656	-1.01577024133842
-2.84231639164129	-0.988705423843933
-2.84230768077176	-0.988732813743038
-2.84235558505904	-0.487326281413725
-2.94303078715772	-0.400672208942587
-2.76088215581371	-1.0157526613676
-2.73235831216784	-1.13593967539928
-2.66421450069722	-0.930470028291483
-2.69942768755511	-1.36507505053149
-2.13025465943946	0.0896293310731449
-1.53956486518321	-1.77705221805144
-2.25065966192255	-1.12651941506774
-2.78694604943137	-0.995897773255911
-2.78686697372115	-1.02839781459697
-2.78686589933298	-0.959941000291334
-2.78694675351573	-1.22403392375117
-2.78692927089001	-1.22054650039836
-2.84217896351224	-1.19243082378255
-2.84224510153791	-0.98868523305268
-2.46003833820983	-1.22139440043889
-2.84219287157416	-1.22140214048049
-2.84220313326396	-1.13591061332404
-2.78694386836716	-0.905822788299846
-2.55326817642522	-1.33158595072917
-2.28406211985625	-2.1285173268601
-2.69852188793623	-1.80366496586829
-2.72728556373764	-1.13571767681763
-2.84222192052835	-1.23264284983386
-2.8423129556027	-0.9950988883993
-2.50304252607036	-1.12603564004582
-2.84234280857258	-0.790381703235903
-2.84232368125347	-0.260848554519891
-2.8423164126592	-0.429779467846235
-2.63619280780467	-0.434650416006018
-2.43732625375186	-0.305353300991815
-2.63480307240387	-0.654126057085826
-2.6347684908938	-0.722176191545962
-2.63483735067186	-1.06733974970577
-2.08199413197857	-0.137386950575202
-2.68128659130945	-1.65170325901286
-1.91278481522549	-1.469052813833
-2.58224525955756	-1.7887173660292
-2.58219794447419	-1.00131303507902
-2.78688137054861	-1.26729717073221
-2.78690617192762	-1.01099548217828
-2.78692805231472	-1.1924273162687
-2.842207782245	-1.19453945645612
-2.79759967936192	-1.0157675191561
-2.46003233577822	-1.22151942619293
-2.84218498776907	-1.13608065060099
-2.63859171196984	-1.13605683490712
-2.32396975678606	-1.11294790383235
-2.55329586152392	-1.91537449483016
-2.49811918251528	-2.01380543092672
-2.78156111638474	-1.15878577456454
-2.63857100135019	-0.911789717089084
-2.84220575927588	-1.291362361388
-3.00795434806138	-1.27626360394531
-2.50305930623609	-1.5886735165573
-2.84230476678506	-1.24529952175512
-2.84232684849674	-1.02348270364988
-2.43734375465219	-1.03912851953529
-2.43736182994278	-0.287241559696031
-2.43734471740829	-0.51565822018133
-2.43736102823261	-0.72217876953791
-2.63483374273957	-0.393804819862195
-1.95782189192893	-0.744403096555174
-2.93863591811031	-1.15203505261282
-2.24669848508009	-1.54715870764005
-2.58216370624645	-1.57117317273647
-2.58219694627128	-1.19244380449494
-2.7869343676752	-1.13493739144984
-2.78690626630545	-1.19522190887447
-2.84219059138576	-0.954457557121604
-2.79763691231092	-1.22151958152164
-2.84219557876914	-0.806179049382634
-2.84221035941337	-1.08759559701467
-2.84219108478988	-1.21105216658867
-2.63588511906598	-1.40081599731458
-1.79936304593764	-1.11367824231211
-1.02900382350556	-1.77729261202187
-2.49807024120337	-1.78878446719391
-2.84217080700091	-1.24284390307855
-2.84219344540721	-0.81217534045239
-2.94950220492679	-1.00412145602589
-2.84216606783929	-1.62644070921434
-2.84217925395875	-2.0307311875038
-2.38359355333039	-1.00761190505972
-2.05900149697788	-1.24109523898522
-2.03278423741843	-0.515794084590656
-2.36058715266207	-0.61009814911656
-2.36056954868277	-0.290615853949187
-2.31298303752807	-0.429720687928292
-1.72260683854728	-0.835611877139764
-2.93863591811031	-1.45615324470112
-2.24669598949256	-1.62229383461688
-2.24667660075422	-1.32768563589367
-3.74413970819365	-1.19393411107049
-2.54059559578206	-0.988403442742939
-2.84218526569303	-1.21591292028315
-2.84221920833558	-1.08732775732421
-2.8421866629738	-0.843091805009891
-2.84218555625946	-1.00744525666285
-2.498820072089	-1.56068729047904
-1.92958576915384	-0.755777096058788
-2.52686845633257	-2.21603059755455
-2.84219475006179	-1.60862373227777
-2.84219071570707	-0.414105511856757
-2.84218841175036	-0.94936579531739
-2.84223190557737	-1.65495565395535
-1.77145345780462	-1.32894410861427
-1.65245448824306	-0.0853620420178209
-1.7024417618853	-0.331191763652423
-1.80302966993995	0.119746378847951
-1.93595611721692	-0.385675096869359
-2.00383851586581	-0.231573170512869
-2.72284551447856	-1.46324978449569
-1.66602216048303	-1.39003213003975
-2.15565847201131	-1.38976565014916
-2.52558502943651	-0.779271268144901
-2.78161540141697	-0.752999259364623
-2.57866380251318	-1.51817557427995
-2.54091610062886	-2.1933475087821
-2.14050101056733	-1.97109324474595
-2.18752730120731	-1.39436073741211
-2.73082791801117	-0.762810858032497
-2.84218076650974	-1.37879920128109
-2.10792988921659	-1.09842353468685
-1.54535934116943	-0.753764026394226
-1.4508415846463	-0.620064201998119
-1.35563273141028	-0.495831967236281
-1.5058590868268	-0.900728408273604
-1.9697462592183	-1.24066634091572
-2.12748449551118	-0.993841084554355
-1.19616855130015	0.245393594787832
-2.2794924953024	0.592476847963861
-2.11901462877676	-0.879061773554746
-2.35603928241012	-1.43791274445302
-2.3560125523529	-0.762321291299625
-2.52681232443459	-0.420940855671624
-2.21044843642467	-0.55073607208555
-0.283731866678906	-1.12267065117839
-0.669741363104153	-0.528734264414223
-0.14350700167028	-1.03361708539006
0.560435668924614	-0.612559073896444
0.630823970136389	-1.73207355722293
-2.58230475158987	-0.824396489111239
-2.58228170012012	-0.519046236296848
-2.51415655353272	-0.521898040222641
-2.77796538727234	-0.992704801901537
-2.72545579738307	-0.760928502232412
-2.72612614737454	-0.760908543404955
-2.55643073244375	-0.994432644466244
-2.70539090635646	-0.200134392597012
-0.900678754394216	-1.94035329216778
-1.46100797513518	-0.857582112520451
-1.0061846227748	-1.07511235892026
-1.06680506817257	-1.76172984326248
-1.52689382010267	-0.441191355802276
-0.981963692019382	-0.539175683624394
0.147134008083398	-0.668463787832714
0.273605448106556	-1.32952564546115
0.452969180351834	-1.76141913368372
-2.88423738347413	-2.04690105894899
-2.70698974916781	-0.516472077659486
-2.76018118306522	-1.06291034068189
-2.68980533544402	-0.901860186927072
-4.419840925286	-0.90188005304978
-4.4144986255892	-0.645191819519283
-3.64937677944641	-0.703772990920354
-2.80592841146942	-0.85686780826194
-1.95440865071385	-1.24825591381156
-1.47677393763691	-1.28641323782161
-1.13390469295381	-1.03443279709994
-0.386230561680164	-0.750284265811417
-2.50709261511593	-0.0717570255066326
-2.22794663118687	-0.0957557307967455
-1.66090251038709	-0.880754275837305
-1.51690525378781	-0.668848867153965
-2.24404323625482	-0.671325072172391
-1.37573670320616	-0.84992678459988
-0.906502327598275	-1.10688562380591
-0.317182170640148	-1.4230167398676
-0.540672620619479	-2.02001953584141
-1.58767116428151	-1.20087777745237
-2.11718995992764	-0.292318395237278
-2.93374187949786	-0.93051049956251
-2.77479654651507	-0.934145906139354
-4.43278394576146	-0.934128484023214
-4.66928130246832	-1.5613571587428
-4.34030691373835	-1.54316329636613
-3.69203621488555	-1.5446749598425
-3.10488031914853	-1.54449857847425
-2.60751749505144	-2.24844983036137
-2.2371728736137	-1.86081920538561
-1.6384033684893	-1.50107796411448
-2.34634126642745	-1.103519357777
-2.70947221299397	-0.765393249003031
-0.0253197102197445	-0.290469045593417
-1.64174473589606	-0.603682034050029
-2.43552452885621	-0.543791358371176
-1.85223206714126	-1.25424338456107
-1.33508751765703	-0.462077220391768
-2.76150370088901	-0.0028601822403609
-3.01407229979868	-1.0839356643974
-2.56473277362777	-0.890816696892268
-1.36766981457218	-0.413757179519306
-1.34080185405432	-0.485621284355181
-2.47051007362094	-1.21578122973285
-2.75737492791878	0.107190239304709
-1.91278481522549	-1.51987724493105
-2.3478902254422	-0.929982965858443
-2.72087589072452	-1.77601311714366
-3.70829615097799	-1.80793529171605
-3.69575518746699	-1.55422740186413
-4.15177577424719	-1.56211761753918
-4.08598003765622	-1.738990556368
-3.19368760442103	-1.73449955416118
-2.4570680167366	-1.68883320137638
-2.70006091470362	-1.57694627284118
-2.81318325696719	-1.89705666749965
-2.00326674782328	-2.05571893844209
-1.41430367554862	-2.06166728358915
-0.584278463016864	-1.98240123621681
-1.57761107157267	-1.7944827774716
-2.15908811785942	-0.555346232108648
-0.642604600951476	-0.133783199873979
-2.13446471014167	0.0197588906762073
-2.70101122635608	-0.531527214250516
-1.71691949229458	0.184625207994385
-2.03221493126331	-0.0277089005384416
-2.10125996652759	-0.395958450350203
-2.93192727229588	-0.942820582737931
-2.89622564536307	-0.575872690877991
-2.477479472239	-0.685633479447594
-1.77759144929645	-0.747277088855305
-2.89188010855242	-0.470255030208905
-2.1576607154953	0.478665991620316
-1.91278481522549	-1.82411060769061
-1.96344375235766	-1.51513164833378
-2.93219515990946	-1.40102981287052
-2.83929078925103	-1.46554175172095
-4.24895668537776	-1.55066986858056
-4.29153806118642	-1.73857155372031
-3.5487693101271	-1.73787710506897
-2.49619477621834	-1.73891047119011
-1.86601668916132	-1.68119818235971
-2.29957645382176	-1.49576818060219
-3.02391657692285	-1.5447719445206
-2.65027990394745	-1.81263422537838
-2.26988269632378	-1.73911974697263
-3.0931782933297	-1.05331366152477
-3.57207582238356	-2.05435947366263
-2.32709177803444	-2.18619584296487
-2.19385326185848	0.31333282170283
-2.69977873925877	-1.48752155701541
-3.31544496007276	0.268851690992111
-3.14510254785029	0.561103629293241
-2.00588630042741	0.327620283663411
-2.10489873182965	-0.0938204226889831
-2.68632252130277	-0.0285937486969938
-3.70375705669378	-0.292096900158216
-2.73831172317675	-1.11509886659168
-2.70073749394955	-0.317426357172083
-3.05644048753171	-0.423221950766628
-2.25074185189213	0.0507238796984675
-1.09823861623583	-0.808965988643159
0.0998652563804865	-0.455964240234323
-2.30153090359729	0.0328110201235456
-1.6701482653212	-1.75458205166575
-1.91273078295672	-1.87828933933074
-2.44966119784594	-1.59172669013237
-2.84221492539317	-1.63748213194703
-3.92952455391191	-1.64419162164824
-3.66477045154996	-1.56715108458663
-2.70536002854562	-1.72297048749821
-2.52169921158152	-1.73964092124667
-2.96379184929706	-1.41163807483379
-3.32834500383102	-1.00220351768626
-3.38579033208763	-0.969241852968878
-3.77142568731029	-0.837858793931171
-3.02102848458821	-0.218702067663751
-2.85372710468942	0.32396087609759
-3.80470210875623	0.154048698214895
-3.3340255259826	0.453016644028258
-3.45746684432598	0.615992653698644
-3.31390155478354	-0.180214209570628
-3.25311250814658	0.798095599441
-2.33609446154006	0.660432158576143
-2.57154710970939	0.188023451748755
-3.64885908066448	0.307211430094541
-2.11576852878422	0.492989890318501
-3.49167453288532	0.274856119809489
-2.89254697440276	-0.122911792184376
-2.2004982367606	0.275786073729236
-2.42186143137217	-1.40903605601174
-3.31197178365521	-1.3179950303083
-1.03571423129524	-1.43361306007692
0.169264475339884	-1.02359958208834
-2.30155451474351	-0.946563550416806
-2.21721875891681	-0.224959898185452
-2.68128659130945	-0.833753658781279
-1.72229732083279	-2.29382673256151
-2.63465447411914	-1.56190945080688
-2.84219838925165	-1.56411497765694
-4.23644844054159	-1.62291821354351
-4.03123975389673	-1.54791072131475
-3.28987730751834	-1.83622610603481
-3.18255728718537	-1.86115441951181
-2.31946243771058	-1.73187457672783
-2.77422736911687	-1.19590287082355
-3.95884430647961	-0.140676271559698
-3.5024606238101	-0.939060101234369
-2.49278115167738	-0.871674757984503
-3.52989836199532	0.106226823646248
-2.20798630616689	0.428689889876555
-3.45940508047434	-0.96227666532564
-4.15558646059609	0.356112321162833
-4.033073781779	0.336720550155965
-2.80621242440617	-1.51722577639294
-1.08741012487573	0.492613642850825
-1.76007440877987	0.356618719964312
-2.93312125893244	0.24316519807659
-2.44898762756483	-0.540731512117635
-2.16886126254153	-0.883158925433425
-1.77134290290626	-1.04317647253877
-1.63101668131961	-1.08017918356248
-1.97365316050158	-1.64512357940783
-3.7742733685408	-1.94337941958814
-3.61567090607392	-1.45274370069948
-0.191841798828772	-1.40675951607971
-2.25064765877775	-0.631199907957348
-1.52711892289	0.142963668797467
-1.72230821853836	-1.59930853884755
-1.31187522724112	-1.92822140003126
-2.9882678353549	-1.71658519713925
-4.34576205578382	-1.56160276213136
-4.50090698035629	-1.56796860526621
-4.54262887964389	-1.7384400087161
-4.09337874591298	-1.40671172460195
-4.09259257996604	-1.77574426694581
-4.25470163610135	-1.44629483698632
-2.92768403320978	-0.42631385852828
-1.59044568421001	-0.66051502930782
-2.72660828510125	-0.305970903069812
-1.43958662013396	0.123497447992308
-2.68746922181104	-1.74078631872202
-2.99073143308827	-1.27000930920952
-2.34684209250023	-0.985951575466375
-1.66032664302751	-1.19617992129885
-1.22941616507502	-0.443466038129877
-1.95756281757224	-0.178352606627253
-1.54369945695917	-0.961815616480984
-1.7610037154722	-1.81128366317641
-1.99384593129978	-1.44320993719802
-1.89280286572607	-1.13653580077349
-1.23221425201395	-0.873606150252958
-0.97788564490296	-0.787661868781737
-2.27524985890548	-1.30385215183261
-3.06752024872375	-1.4110301871953
-1.46540854393741	-1.14132064935795
-2.66966611871012	0.357386319466094
-1.91276072843507	-2.11984411974897
-0.856947095117011	-1.85271663953595
-3.48728497118172	-1.54914116498807
-4.22017100731704	-1.73754011402113
-2.7869914174664	-1.92402692113329
-2.28563492767566	-1.68373753990086
-3.90109872142509	-1.86197914390381
-4.52943389774869	-1.62536737537239
-2.14610631865198	-1.24943269511674
-1.62115992430455	-0.249986792426631
-3.23357170679821	-0.745262135566376
-1.7103389314195	-0.689282865402094
-2.21205288195616	-1.15311838947513
-1.65128388137114	-1.51921001305218
-0.745972659997171	-1.14706971843721
-1.34280015373387	-1.29735374440588
-0.665988539643721	-1.75398992956884
-1.43175773182487	-0.350537960904803
-2.27647073547346	0.290739679780981
-1.68786291871603	-0.498609107481814
-0.658043567980513	-0.107312862994927
-0.958263584359293	-0.725629172536719
-1.14568053057626	-1.30304219911312
-1.12034461749791	-0.774706390015835
-0.057997555616086	-0.38968424259587
-1.40137916672963	-0.268069905089012
-3.37235022263247	-1.50639403842456
-2.78689670484417	-1.8611228698786
-2.78690510149935	-1.99407301297958
-2.78693573802943	-1.92514338744506
-2.84229053562997	-1.56475695044888
-2.80400730039807	-1.40322215069345
-2.13528495063694	-0.818942187905665
-0.532511706629755	-0.0887894672689425
-1.19089667150132	-1.0088428234919
-1.959835132037	-1.20214369723622
0.23984977959114	-2.07931630204039
-0.263685831012665	-1.73088549397044
-1.48403066899863	-1.74779155560443
-4.52458723565245	-1.49301747460967
-3.76543163895441	0.0631433826752254
-2.77274036843679	-0.629118579306564
-3.28463152935745	-0.583965542574083
-3.31925149313094	-0.41176802700341
-3.70416279974418	-0.277758939194405
-2.55751262231846	-0.265613162967249
-2.90896018025593	-1.6108179316443
-3.65618320472068	-2.12529910934324
-2.78691435980222	-1.9018830439442
-2.70376121859447	-1.23112201444361
-2.5386989202986	-1.57270521834768
-2.44516065688501	-0.834334272561374
-0.151725569516351	0.681413537025113
-0.381401588643956	0.30773891120354
-1.4222553816004	-1.21244750974515
-2.6488371867809	-0.620312874082812
-2.19648636525166	-0.266187130344472
-1.7179596357809	-1.05628658408062
-1.62481282186972	-0.869462179202959
-2.11909609200134	0.356764984609716
-2.09305716717783	-0.0398814215123364
-1.43936840700251	-1.08380420499008
-1.56945099347778	-1.49471862497222
-1.84453042215921	-1.41209590479547
-2.55061660695992	-1.27445162670833
-2.55061986767043	-1.39543638503243
-2.5575990706827	-1.53668335418233
-2.15879647281285	-0.913036314000692
-0.791156309778451	0.0336054585420335
0.193071866737681	-0.0753133891915422
0.0902913945011003	-0.901413160135073
-0.0632159275640774	-0.296972334115999
-0.39019502393775	-0.664975061885902
-2.1121213990087	-0.933068380593457
-2.74282498444625	-1.36754281046484
-1.96567156805602	-1.44687670889569
-2.64905391218301	-1.49760452874043
-2.37697543463081	-1.10296745767873
-2.4109498934674	-1.32242175502677
-2.17489450403015	-1.52306600072909
-2.09688109983831	-1.06135715955897
-1.81432879791995	-1.09480930846362
-1.35319311750222	-1.40280569334724
-0.62058509561405	-1.60194390521555
-0.650028789301158	-0.960940455476392
-2.45090112297456	-0.242957633538529
-0.512730984819418	0.486516215468852
-0.57911545528886	-0.0246058847776111
-1.22327228478601	-0.283416109516056
-1.96942800182502	-0.704101367923578
-0.822360365535543	-1.34291592319392
0.21361873269245	-2.02250168485157
0.375702834965618	-1.35547066058999
-2.86915821377579	-1.85077799916473
-1.69745675487957	-0.355570064839646
-1.81595383664313	-0.611990950183653
-2.46211883224222	-1.08859508870385
-3.16460763846048	-1.57052560263853
-2.54863943510327	-1.5473839344912
-3.1784122588084	-1.51730581263722
-3.07368195717234	-1.53907433836592
-2.14864845943279	-1.35406431676688
-1.13510060154536	-1.6781321137808
-0.668635618436229	-1.55140348635899
-0.427428126219878	-1.59816733247047
-0.424320266462766	-1.52080264208019
-0.771392680044989	-0.955594308890528
-1.63133799480402	-0.263357915974934
-1.72471026780357	-0.624919035049494
-2.41196418366886	-0.879662856073483
-3.08091234440326	-0.340845017960477
-1.38154723724629	-1.36631920689786
0.086382630437444	-1.76370443273049
0.0989513720021916	-2.12208767393965
0.0592062838012156	-1.61599438732228
-2.09998232998512	-2.30917553262706
-1.67867224068399	-0.744531235108297
-2.18439267348337	-0.613504366564897
-3.40540199665916	-1.32454437741064
-3.24704688037442	-1.51820746640311
-3.43123518464625	-1.73867153098859
-4.69746125254973	-1.71740156688031
-2.11836663839647	-1.52282632716877
-1.69656822224493	-1.73891283111583
-2.04790151540783	-1.73973467497835
-0.666719115068301	-1.67677761263779
-0.875194480060347	-1.77286077547001
-1.54721870756746	-1.49164427386169
-1.51350315917485	-0.868905843997339
-1.34073960903072	-1.13942559951927
0.0176857062675746	-0.888691527626244
-1.39038533202065	-1.0488060895174
-2.11104108098278	-0.715820612258121
-2.75478899022077	-1.0627272566772
-3.20461987233403	-1.16488152005084
-3.19653378666095	-1.12985039883673
-1.35853807344858	-1.09524662116849
-0.528761426603805	-1.39458089810261
-0.361572376037312	-1.79209776594662
-0.638721381259102	-1.41560511789794
-1.5442117437157	-1.03395835326126
-1.75187437503126	0.266136848195714
-0.993079099005181	-1.1483003668712
-2.67568755136238	-0.940166994147306
-4.93053738096842	-1.28204734787313
-4.09768358368136	-1.70115943438279
-4.07489293204852	-1.7394781073949
-3.72773840881426	-1.70874028336294
-2.25773959632667	-1.61747113755829
-1.54318267695261	-1.64831367463965
-1.85838706856176	-1.67086207092313
-0.674003546314408	-1.50013010677408
-0.681156540049987	-1.55452197799034
-1.28482107252013	-1.34347518117248
-1.65749130104727	-1.2666219735398
-0.294057153228829	-1.53935412926819
-0.116448219103304	-0.398656396287804
-0.329002831825598	-1.10691572579024
-1.14974259585525	-1.04659021911328
-1.97771592754085	-1.32964096256216
-2.71063001820938	-1.62377102373045
-3.30071047076717	-1.32539768937859
-4.52185640878943	-1.04138876532859
-3.3666642571757	-0.902332678675604
-2.07507289280171	-1.18680524405145
-1.5641045978668	-0.472619999836426
-0.912371271636238	-0.324157276706615
-0.678987458688369	-0.393880276172385
-1.29991947316675	-1.48193302117344
-2.16389669938702	-1.0386749146352
-4.43550990914733	-0.926059460136698
-4.04441942118669	-1.08852167071743
-3.78082251914195	-1.53814439275628
-3.64876764998492	-1.70125554692122
-3.62545615309648	-1.68610176590191
-4.11379885506787	-1.6064140896713
-3.63657841048323	-1.93531239671563
-2.64064975898368	-1.64729274155611
-1.69647658372167	-1.4218867537367
-1.93653866154085	-1.31613082652513
-2.52685445963511	-0.769689592091137
-2.01598504776064	-1.3501862325686
-1.20762587033658	-2.05378812014095
-0.760922968225029	-1.94736502920791
-1.56811022765761	-0.28009312102225
-0.52725947179295	-0.555031495327625
-0.747695920392675	-0.335789419457643
-2.18152884127677	-0.445922085420078
-1.78096375742617	-0.623272754143029
-1.824801106731	-0.893730513483075
-2.76147534060689	-1.41206985350659
-2.8711630551087	-1.41302893634298
-3.5242067713927	-0.978841827844509
-3.96501422309189	-0.892022543470765
-3.03176015350318	-0.97679555927414
-1.99314174378162	0.0108599413609384
0.167064519938994	-0.530893968573204
-2.18459639845472	0.0282315293369033
-0.779678974430909	0.27414887655959
-1.74657690406328	-1.39203082170556
-1.96340908540769	-1.14034302665942
-2.61656715427202	-1.05812491514961
-2.74462327270349	-1.15837460464112
-3.61526696634313	-1.42422127374848
-3.97618926446363	-1.58137292135123
-4.0379454251281	-1.37803311595177
-3.7571342248109	-1.05497654865181
-2.46850292763753	-1.32577511830257
-1.48814990138026	-1.9343145973365
-1.24175016515469	-2.00366411221721
-2.25125833492263	-1.79233732331074
-2.90044410003012	-1.18421942997039
-2.40892379029512	-0.886478434563432
-2.07639868798877	-0.665120327198386
-1.65264435591461	-1.8578936995826
-2.24659511063887	0.560315043969905
-2.8948683073668	0.451271884708653
-3.46007888003267	0.355166960214855
-2.50215164811899	-0.115278617662385
-3.73597587527607	-0.446850885706322
-2.61652909491526	-0.460716981588619
-3.43004463290804	0.168234006169122
-2.85375248405789	0.0375416731402209
-3.69919679971326	0.0177028908291718
-3.2615106024526	0.432689221750953
-2.87691757040268	-0.18745969349104
-3.26151320623884	-0.230220898423005
-2.51238546906495	-0.442206852398217
-1.7462545682525	-0.0712402085304855
0.110888422893828	-0.514670418543224
-2.74673560263627	-0.741540579352779
-1.92528577515113	0.29755776514664
-3.09985013498725	-0.312646561163449
-2.24667717665588	-1.24436103148234
-2.29784238111679	-1.14444377671354
-2.81689671623856	-1.28139239549273
-2.87300658927517	-0.0999099926907908
-4.52587916338975	-0.151386357465891
-4.1352791887389	-1.32379858960367
-3.26105306699551	-0.807398043286924
-2.93827646063992	-0.00585540765353851
-3.22309133137046	-0.256692675880172
-3.5396924663234	0.0204010921358061
-1.92187405350446	-0.540826745777629
-2.71056450693928	-0.706043407375781
-1.10263746685372	-0.828376908869831
-0.594643932069724	-0.287188061675636
-3.00087235667006	0.110597843743686
-2.86510495318337	0.191515362343297
-2.70980387136614	0.572228764123263
-2.79908680946405	0.511323678971789
-1.16096571698557	-0.812747085056266
-1.91990554969489	-0.0624960047687176
-2.6332345749339	-0.0219346438447015
-3.0798044368685	-0.418605015840921
-3.16866433581752	0.189523146415476
-3.99724885313821	-0.14960863757974
-4.2602234866088	-0.598092440154589
-2.99263775965169	-0.400001488331368
-3.16115214899712	0.0994082761715221
-3.01834775436353	-1.35935710183915
-1.70285821001522	-1.63604594990519
0.0292430983885304	-1.35041588520574
-3.51737156382413	-0.489633428975706
-3.15009045173782	0.474278161112208
-2.24671288273309	-0.691257844388876
-2.29788013800659	-1.55860716397156
-4.03104134152	-1.49600614389722
-3.22931610725922	-0.403035874181484
-4.63757954267216	-1.28166820117809
-4.29254422197848	-1.5518483732775
-3.36370952786278	-0.856997339836858
-3.27564364785298	-0.0106140674870328
-4.23395699055386	0.395166306859704
-3.93924320267292	0.602584986582362
-2.19146214014076	0.496878350573228
-1.45210733499859	0.881704162228813
-1.38109419542306	0.180625574077816
-1.53425689516835	-0.0186264241281083
-2.01622565554532	-1.10930072640685
-2.23521480567716	-1.07111294946703
-2.24061321401613	0.46015507812904
-3.83454652657605	-0.491282046905481
-1.330614577664	-0.648447303377898
-1.72209201289874	-0.259451590657173
-2.44488150481975	0.613065772610976
-2.14784539037282	0.509889368718626
-2.60771029804094	0.700324762978048
-3.03708863770834	0.758094231546404
-2.95764813140135	0.265824574452102
-2.79565818867036	-0.632075530069707
-3.29201988533603	-0.79876561341647
-3.84847574379342	-1.83019493671903
-3.33790506870065	-2.21591646050406
-0.989246806751116	-1.80676099836516
-2.00021893602431	-0.810158647250929
-2.28116354289549	1.03496652740382
-2.44649788441954	-1.31922296549567
-3.15792400513004	-1.48767979873654
-4.07375647908783	-1.64956866676709
-3.20874657474303	-1.25520996754701
-4.75419530348221	-1.33222265937318
-4.73758746774871	-0.877681626482625
-3.24889781702696	-0.668584203267196
-3.4572554825724	-0.416630431226519
-4.59169941601906	-0.938058561732166
-2.33277657099902	-0.86500611139117
-2.66537072064284	0.159844166831107
-1.35191318340058	0.403637569431908
-1.08007224993856	0.410441657030961
-0.568540733308949	-0.900633229686872
-1.12836098450519	-2.14655193243852
-1.90808620100175	-1.20082439472939
-1.96126592555575	-1.32794621776048
-2.54971868953634	-1.30096766666715
-1.65223259240498	0.417608518551637
-2.38087934906423	0.245251961713672
-2.4806801641582	0.928351170810133
-2.14549177255807	0.283348200973775
-0.509854086444628	-0.599107385057723
-2.44371108523518	0.0359237361854593
-2.4256242049225	-0.721743841050205
-2.17671461366833	-0.341328044977359
-2.150341463307	-1.13634499940866
-2.70105194928817	-0.225159936812279
-2.61754707028687	-0.30626553590469
-2.61777717852958	-1.09759202133946
-1.24016943062036	0.785321580456951
-3.09984991882355	-0.772825568367925
-0.2714950795101	-0.824818727530582
-0.344112370920391	-1.69574867615953
-1.10694621125309	-1.47936578630669
-3.21639177460801	-0.49987024064714
-3.51067553283786	-0.385366369603145
-2.88945401125343	0.000908620123997879
-3.43785463653118	-0.568311968971929
-3.88207565064108	-1.22221025960101
-2.51249998457464	-0.913108696029238
-1.43764168887871	-0.506366184010726
-0.572910647567817	-0.48837312871337
-1.16690194255872	0.172407992025181
-2.7465486523863	-0.111676690816401
-1.21243947068995	-1.82462457573917
-1.2535574419255	-0.259987832548487
-1.49259683409258	-0.48364898470401
-2.32144569084694	-0.610732715450352
-2.13606426407376	-1.46158385361494
-0.854270982546836	-1.72841230476666
-1.97721197919102	-1.34643168270937
-2.44707446214424	-0.133918770464746
-2.36495394583837	0.510819409246428
-2.31551565397029	0.740958098809671
-1.89428241576187	0.0280784697263975
-0.854889337781397	-0.27157017283223
-0.37036639934095	-0.345618046548095
-0.32822586050261	0.610383732532027
-2.73398870964031	-1.4380274821645
0.628794665773965	-1.19993282577891
0.447768949577038	-1.62045019205717
-0.378406273138176	-0.160092569194512
-2.60808861247307	-0.465835657926893
-2.64058467714838	-0.38867490283208
-1.74508222034438	-1.43311202992028
-1.43847746043741	-0.291186991022656
-0.997959804849706	0.195399346242932
-0.876110576106805	-0.336322015781515
-0.744443614020603	-1.3279237499812
-1.26502835597496	-1.08232737044166
-1.0590628388527	0.526350105491603
-1.60025983987803	-0.754879330711373
-0.989551595772155	-1.06304586727305
-1.08603521881275	-1.44516481443816
-1.99737053490795	-0.192762147339904
-2.52445195058701	-0.30163631220427
-2.71563461726295	1.50401104539463
-2.15276205833754	-0.699588705495904
-1.14431772914146	-1.84543826364998
0.176552315055905	-0.261437303751179
0.452872164816775	-0.656594541403851
-3.30294091077526	-1.67734569995633
0.0206198546794242	-1.65320344731866
-0.297583519966925	-1.64339958734958
-4.3609406456931	-0.857679784589666
-2.14818780382117	-1.49830107714745
-2.59535201798625	-1.55759693467774
-1.35227635909284	-0.182210390042257
-0.964034580251931	0.0914093712059614
-1.19929511504244	0.470492926776513
-0.904286597985561	-0.95687235498145
-0.958001997519767	-1.19277331529911
-0.842962676759471	-1.3692423903083
-0.566906316289324	-2.18948904573334
-0.380791453978545	-1.22337412129885
-2.09447658530008	-1.21298032403715
-1.75297020992239	-1.51605316903485
-1.56688205912939	-1.62107151719696
-1.27687532826568	-1.31154281253248
-3.0240232425835	-1.90664269361166
-2.4214332529083	-2.17194405431634
-2.57592761804399	-1.97957411120942
-2.42149361991911	-2.26060012106271
-2.30941026899819	-2.27722715079952
-1.17347926374485	0.133850610454653
-2.00981138509467	0.409594623623798
-1.56700503824173	-0.0775801628725239
-1.87732358143978	1.26810132669437
-0.99756000902161	-0.773682540924647
-0.853172837870403	-1.01752455738657
-1.72321116914466	-0.516648924646542
-3.12271182420329	-0.445050155748262
-3.30214223822109	-0.225836196623865
-3.15647041703618	0.358468458158054
-1.94301405465858	-0.15292916898583
0.181290408595174	0.0217105827635851
0.176947889295325	-0.618590068833116
-1.64839145533902	-0.0151127789425951
-3.47501983648457	-1.02097356990402
-3.57489138954615	-1.27602072550006
-2.59288091894992	-1.47809393461923
-1.95399590736491	-1.44099089056957
-3.70217949022774	-0.29280521705621
-2.73819988228288	-0.651474026597372
-2.87050469138606	-1.13818505042031
-3.06627757438567	-1.10813641291066
-2.79402571811715	-0.775783788236886
-2.40113505353342	-0.70120575620708
-2.18518862386311	-0.148742166299292
-2.16295801551164	0.0443344626137354
-1.16543133629096	0.274235066013355
-1.9829106919761	-1.16100853496318
-1.4660624793186	-1.0558795410658
-0.376150131849532	-0.916825008054707
-0.653778490439197	-0.727090717486181
-1.35710516321486	-1.20457580254152
-0.822046821151148	-1.5353499239162
-3.74228186190613	-1.65602233696644
-2.97953433028026	-1.61657204077542
-1.887659545948	-1.20072713849744
-1.88481237922501	-0.488247606173768
-0.899072380695501	-0.48553294836231
-2.53510343914942	-0.140062787076589
-4.31836475389588	-0.560105749213084
-4.56483186442189	-0.93856643032797
-3.90347577742917	-0.486173097198341
-3.79093281664237	-0.363836386883276
-3.72155591640957	-0.888885619585873
-2.7645648608907	-0.944826686480473
-1.51666546661466	-1.12333493396519
-1.1680041670319	-1.27445371284128
-0.423080649147254	-1.06825336061824
-2.12868742266095	-0.723884581348964
-1.65549496651747	-2.14142828064379
-1.92916032973961	-2.38993198641123
-1.72439098031293	-0.45345917489172
-0.884353429022064	-1.66584682266079
-1.25127135424582	-1.55896669011075
-1.8874637110786	-1.00799251188812
-1.09446757145777	-1.15268685060243
-0.252498748845976	-1.51939462610832
0.0571291425788419	-1.32627494275552
-2.73524181331705	-1.58735969939188
-1.80198906628254	-1.80440969815516
-1.73988456514393	-0.537735114679915
-1.67175302416362	-0.89626804597433
-3.44009343050652	0.0361059285292303
-3.17659724281821	0.269387454429844
-4.12735060121591	-0.335891256738588
-3.90967392445124	0.140239383015594
-3.86624978425755	-0.15310747725969
-4.23410202429836	-1.18960316615096
-3.87697197166776	-2.22346977336036
-3.41972853776182	-1.94701354785125
-1.82749320999529	-2.11496662513147
-1.70587396455435	-1.9182242949687
-1.42575030792808	-1.49389159393669
-1.47957733241544	-0.856606022161412
-1.99214776747303	-1.8271475007295
-0.609089619754581	-2.17450247075125
-2.72735255834367	-0.646480241798532
-1.70625644589042	-1.98010803136782
-2.02072519392234	-1.94354503363888
-2.09818700488475	-1.48916990241168
-1.28995102951449	-1.95726684372159
-0.588605953519833	-1.58746926576168
-0.284497038224212	-1.59086718331249
-0.379971831618873	-1.83904418291882
-0.188165950858915	-1.03817349684071
-1.73495269731156	-1.60581312404781
-1.56035146853955	0.0139003676847215
-2.29789227681256	-0.460818353347283
-2.66911385471649	-0.387183450560774
-3.96056740216566	0.187429713875379
-3.2728584884569	-0.0937067571300412
-2.96207959262502	0.0794243442958041
-4.03098298129903	0.136472927496782
-4.17083144738068	-0.776752202000251
-3.45118894737456	-1.9753774158962
-2.76002844488349	-1.97406771823931
-1.35672132926076	-1.81308135481531
-1.46306890478624	-1.24595069767799
-2.40767718438138	-0.484576577885165
-2.55729456906293	-0.138095489259033
-0.00171720166277048	-1.43006785162301
-0.296922729648286	-1.43599711598698
-1.3562138854315	-1.68098560938173
-2.13359831481144	-1.31839575523536
-2.84131877913269	-0.795636015444504
-2.56971751677358	-1.41429107499858
-2.09536819669106	-1.21047723482199
-1.47335715940839	-0.654329015557341
-0.81085482638291	-0.274283030018734
-0.493923658765727	-1.17693548512642
-0.443575581283284	-1.42029555396087
-0.571064002242852	-1.02585119288848
-1.38296947276588	-1.22621057667781
-1.35540792176467	-0.921997221412929
-4.58903193702317	-0.687554354340456
-2.40474917935769	-0.221387843110435
-3.87993156507714	0.395811337400364
-3.61698893959854	-0.108732801445793
-2.95291443074072	-0.479832804645867
-3.2951306895489	-0.509300429664479
-3.83246283688563	0.151027644249515
-3.63234420299139	-0.0666722498751662
-2.94412553900493	-0.234841310448519
-1.54408847060174	0.416628022441356
-1.24580656688407	0.102597687308616
-1.60091705668383	0.575534789909319
-1.5460087363557	0.384953631796409
-1.29198721401327	-0.390225596884418
-0.958857231560716	-0.823590260982702
-0.684138794347943	-0.882891162755365
-1.65699471320563	-0.769513380228516
-2.13022578589603	-0.522497362013204
-1.74483105423629	-0.678540730972632
-1.71666817310778	-0.869838931834923
-2.3090932795511	-0.971662866464517
-2.89331944197078	-0.723499664245714
-2.7653061057115	0.00508391505785526
-1.37112831039579	-0.614704863660235
-0.628724616687357	-0.409173108306584
-0.269763955419604	-1.0725465003867
-0.1882093094075	-1.72134201264248
-0.522350144882248	-1.44129237170973
-1.7485738255035	-0.921135251223245
-3.00164159877603	-0.63787993014447
-3.64434955706653	0.114811906725184
-3.82819186762927	0.623219252549804
-4.68813699592618	0.0179778889022695
-3.70159393419609	-0.252870458168059
-2.94740474406485	-0.0786988022760935
-3.64612549616598	-0.311238927476418
-2.26893983710017	-0.976760828829817
-2.21641134135654	-2.09292320391347
-1.82595523468433	-0.767630909272668
-1.59043567772844	-0.410182686747185
-1.93532343205461	0.558801170029416
-1.92555059460517	0.749936522513088
-1.66818309374478	-0.405917502662533
-1.4634045762142	-0.937268708588792
-1.74970592167219	0.171093687299552
-2.46592050339456	0.476356011611816
-2.56412364539559	0.70455993888602
-1.78064259453856	0.81726538636056
-1.94505310170786	0.0188340349129509
-2.5645023519309	-0.227252488241944
-2.42496071758114	0.0350055499808182
-1.8728632952806	-0.0982929433287056
-2.41874451885836	-0.334321183376811
-3.14414079377684	-0.940683144194263
-2.59284934859488	-0.267069131747781
-3.54827050321423	0.0410129446843131
-2.67230973244489	-0.608198129300042
-1.2159449434082	-0.764423074022182
-0.374461578757827	-1.03790700691096
0.577104265297964	-1.72320499437345
-1.97454065332938	-1.62927514739697
-2.77711816639839	-0.905558079284024
-2.63469929416413	-0.4545373637981
-2.63460808033647	-0.973004887149629
-2.21194038879896	0.25802418115887
-3.43065042227122	0.588676300765217
-4.92053288084562	-0.0444999117151843
-4.67711513623658	-0.738746489147371
-1.9693136387821	-0.749383633439066
-1.95186550534508	-0.758862240858315
-1.90762488161354	-1.5095705869753
-2.19550487005274	-1.87213654987285
-1.97857615864664	-1.33597615040556
-2.05784218359265	-1.08438988994919
-1.90729865770759	-0.396177054315165
-1.89378923578654	-0.707656070661866
-2.01740652309048	0.100468596504593
-1.88917682124791	0.476214751844301
-1.87332105128407	-0.203839929107662
-2.49816649218459	0.622721861931292
-0.990799049971161	0.626088527357713
-0.932911641065422	-0.39800105548583
-2.39354640201244	-0.249632659896821
-1.49231536110071	-0.167340091981676
-0.462541859401123	0.26495605963237
-1.52004276603059	0.570621144119376
-1.70529699432668	0.270207026964172
-1.37805974225326	1.14393609485007
-1.70767042553233	-0.0852386547501932
-2.92550906312671	-0.0291717587522515
-2.77310500646095	0.154389271695738
-1.57691463894555	-1.17125133734179
-0.425378809365831	-1.29554657234725
-3.45540699430082	-2.13709806986992
-3.28922211728396	-2.57962894501842
-2.57981367856629	0.0729734610732704
-2.63468476466295	-0.49341222005382
-2.84211915522958	-0.968492881745789
-2.84223025068438	-0.661479321784652
-3.26494871737407	-0.383546383910049
-3.69602135503321	0.0614247116697222
-2.77409816566073	0.0645610536500653
-2.70256450497083	-0.904931215987982
-2.40898495298095	-0.737913206966192
-2.26907936183126	-0.691012268784615
-2.62614173242167	-0.741244691868257
-2.28273123314046	-0.267515528853757
-2.1939904321658	-0.937087732868776
-2.15645497095316	-0.0294856441332269
-2.69141643521476	-0.436093053725123
-1.02025703667046	-0.491780742713269
-1.96762968338151	0.492752770248215
-1.86802059501773	-0.656915961574768
-0.671026087215256	-0.214306456905353
-0.304599726469048	0.424718717028182
-0.727833243552098	-2.27260539910003
-2.33738267286823	-1.15465819499278
-1.63526768082054	-0.246026309341752
-1.5792765784768	0.561353563686472
-1.96126601819444	0.18747049417729
-1.50542051216109	-0.0560480966009761
-2.54467678648621	0.170511258672941
-3.08221705441899	-0.639172933590476
-3.07652208038975	0.385461477438942
-1.73213222916849	0.0504011810033058
-0.722860562572824	-1.34082235841657
-3.93208779015271	-1.2214364982899
-3.24699112307255	-0.657959472014487
-2.78128014301991	0.38137247976771
-2.84221506864717	-0.0887455313377088
-2.8421494735814	-1.48877027209917
-2.84225903966743	-1.03978870590698
-3.39463416694375	-1.15859144824538
-4.25092286160471	-1.04362343839878
-3.66464294594813	-1.24311684178248
-3.3635711887677	-0.864935489437732
-2.77808491700486	-1.09024928058486
-2.84398401456126	-1.23013824202422
-2.0741478368572	-0.552791808918032
-1.98120564959818	-0.291663468831775
-2.10694124288896	-0.754246949915811
-2.71502473474398	-0.350175958600323
-1.90770394625305	-0.952890217422927
-1.30090501271199	0.243288136747091
0.291357623721713	-0.176056777075665
-0.598388203600444	-1.25236072148631
-1.3904281023798	-1.02089200913427
-1.29454090197749	-0.0438781983370043
-1.41692826722694	-1.79078061779105
-1.64598116668183	-1.09426116700586
-2.69509549518082	0.144466133729939
-2.09737048529447	0.69070173158068
-2.22823442197627	0.377446886558521
-3.48450190379866	0.0317287954648741
-3.30235454246302	-0.632157523200653
-2.96278898879846	-1.13919679319732
-4.09168157022194	-1.5189189200108
-3.23475741385261	-0.966542299525295
-2.55334633809995	-1.21051227908658
-0.0622240479770815	-1.18635637271795
0.094327697370912	-1.1104603975561
-3.21055162455319	0.588967711512231
-2.84221833563822	-1.36473658218417
-0.0719527332357617	-2.3947740982691
-3.35656297011818	-1.18441908178229
-3.32284621306433	-0.66589523036595
-3.48384395520623	-0.68399363315606
-3.82748059857487	-1.54191487442973
-3.56782960372434	-1.52251615407746
-2.29476663117743	-0.789549052443172
-2.48301168657649	-1.01185016757283
-2.14295816955043	-1.36106902936575
-2.46669771877979	-0.311272726967122
-2.38984298619526	-0.706715544936716
-1.93253133511791	-0.613659238988641
-2.28470988679744	0.376516205408098
-0.801248322556903	-0.746823211670513
-1.12116791914663	-2.42070511070874
-1.1349801855373	-0.698365391052009
-1.73729847471281	-1.66823289546744
-0.273097155948766	-1.1966267298407
-1.66328410508406	0.606185795442792
-2.49842760946834	-0.411860932825326
-1.19933528367311	0.176107347518101
-0.540354124378422	0.192859844550912
-1.80163904703616	-1.09335898900814
-3.0173711796051	0.0670435405069783
-3.26713159596401	-0.890182090195594
-3.05168023242455	-1.40016717734022
-2.62317577006018	-2.32160672675074
-2.91921550755864	-0.945201090430165
-3.43782818202673	-1.14387739274721
-1.09961109384832	0.276378310092489
-1.58989192283758	0.422028435742205
-3.06350876859747	-1.50559319527884
0.273392877309041	-1.8366149917002
-0.566462345217314	-1.78624863151049
-1.01253695471278	-0.484813547662129
-1.88930897128822	0.286519082681855
-3.21904681310847	-0.189600036099968
-5.05624145982382	-2.34665762856619
-3.13207084549295	-1.869430958846
-4.69585560111541	-0.123068797568214
-2.26173412272597	-0.149056029788244
-1.69800839009401	-0.77627548946936
-0.21300686100193	0.773014323345693
-0.654058430196466	0.238857659914458
-1.67232512182692	0.856338971289178
0.0433784656857223	-0.534954580001461
-0.804343760362092	-1.43129228605557
-1.17908996147645	-1.1002893521527
0.397720748414132	-0.246947941721712
0.388205148295119	0.109840103872883
-0.340734414423381	-1.06084627462064
-1.07914945017748	-0.783624473519072
-0.470849671143732	-0.467456470448586
-1.57234481098808	-0.716632229999205
-2.36194779229295	-0.733657862897774
-2.48595875721738	-1.30661508019314
-1.81308439705805	-1.46841313332175
-0.785926789929969	-0.359313036080026
-0.177861083484823	-0.525656856597316
-2.19503057839304	0.0646964595969196
-1.74794069676151	-1.06039145105608
-3.3764815525709	-1.83875136724537
0.599761088236175	-1.55008476904646
0.415541120612681	-0.424410485494978
0.264238552081685	-0.458786600034741
-1.44626747089611	0.634813331024976
-4.77392951772474	-0.838131525632655
-3.41641903156384	-1.68714997868751
-1.40095765801385	-1.92503397467052
-1.92661007933493	-0.00924696721670351
-0.957301979936676	0.137992065941924
-0.664074353406354	-0.652832220808515
-0.707394152205422	-0.847745146005722
-0.33262377078847	-0.0237256129994407
0.0501856511618558	0.275653711432005
-0.00117768040046827	-1.31285518126478
-0.41352568319093	-0.158615464500127
-0.641997982245238	-1.10475498001305
-0.998728318371009	-0.120853828941156
-1.20191199572277	-1.11436759949341
0.273316202519179	0.451941185756429
-0.125866789116045	1.01355381015668
-0.425699340033276	0.0214935234440378
-1.34192554476549	-0.770936193822175
-1.64435736756917	-1.20776568072329
-1.58469007342794	-1.41746832789106
-0.433338465702429	-0.941465425316125
-0.509819475080609	-0.908649332016829
-2.9697942173172	-1.53520465149573
-2.82564201847653	-2.03595028165996
-2.46899175774034	-0.586704110821089
-0.308067367156994	-1.14023286005378
-1.74054620946178	0.380399440981061
-0.94281787369545	0.0425581575790277
-1.8845671072365	-0.579260508642401
-2.48940358408191	-1.75774282214644
-2.1435742091588	-1.49259035833535
-1.53575768336679	-0.608800493101365
-1.26329327440793	0.731024170187187
-0.43220093125054	-1.73215604168174
-0.681338213321889	-1.11844763189982
-1.12254473488577	1.02570864395103
-0.922149306704757	1.07981084238175
-0.910931979487653	0.0893796472643809
-0.500243466726076	-1.00542298123699
-3.59719196513748	-2.74649264217823
-4.16042593115167	-2.41415879638004
-2.98646565780727	-0.51638855503395
-2.10546398956966	-0.925600960220618
-2.46536518584	-1.43612304148504
-1.39623148146464	-1.72637615389445
-0.467996118004066	-0.116031900898255
-2.41767286800872	0.397317209605943
-3.082270639451	0.102844056106203
-1.54418612708241	0.588744249409008
-0.487742061602533	-0.386946388973896
-0.968234675979857	0.839579434029541
-1.11864238732813	0.386815865467389
-0.886234317904349	-1.30887237515201
-0.779194833964812	-1.81101190604928
-2.21373285138655	-0.657168120857295
-2.32899160025157	0.289753067387178
-1.84054620900584	0.161270719152205
-1.21678762776275	-0.932362269022474
-0.934821462098312	0.735149708309907
-2.80290066609868	-1.44997326638036
-1.73947820146523	-0.0625984101566956
-1.96345678071422	-1.04509576624819
-2.0010295975638	0.113208708866156
-1.36145701168799	-0.841161763021375
-0.851537567966383	-0.709187853790723
-2.15671016488161	-1.26355587279374
-1.96345678071422	-1.74676200109413
-1.4945169278992	-1.86640399223958
-1.11453360059961	0.0220443433167493
-1.67817318640012	-1.05284745148813
-1.64423320280407	-1.37100813879689
-1.00573117803996	-1.36756729011686
-1.44128349602662	-1.49679295104442
-0.878705055120705	-0.266551226893722
-0.971181682684051	-0.827271883234454
-2.77051248805982	-1.22576382094432
-2.26063592087747	-1.47509768834557
-0.345372186200374	-1.37182315634182
-1.36759223154628	-0.235842709568185
-1.62645569967311	0.432387186152212
-1.25942953756195	-0.732540428366135
-1.0817014246332	-0.181319969781946
-1.13757036879457	-0.234076365098615
-1.52251779148118	-0.549155120718909
-1.83917690494053	-0.64600747370652
-0.417793021570951	-1.4285123341993
-2.3000528929212	-1.2454903948603
-2.09529086520863	-0.107251032313808
-2.47293746749731	-1.19897155368124
-2.92072065582511	-1.19259190537766
-3.18350019199443	-1.43728389868048
-3.55514213676515	-1.80415093207138
-3.89378825413233	-1.49774233299851
-2.05503055064667	-0.806012091051472
-2.58234336972942	-0.439978360839038
-3.01160561563847	-0.129517302722532
-1.91967191136226	-0.200342371448716
-1.68065721702227	0.0405188729133381
-1.2915491450532	-0.78644098638647
-0.779616441776317	-0.757846557088493
-0.798281144963111	-0.581802270869109
-0.504681931863531	-1.24120047571306
-1.56629740950013	-1.8670164130163
-2.49674435835616	-1.84191915573688
-2.82558532717858	-0.909498580943839
-1.94020292957396	-1.03466480002482
-1.75835030507398	-0.410063629969
-5.05274748738811	-0.770914065561225
-2.55678052279646	-1.69740802965003
-2.34345991615343	-1.99513312852514
-2.70316491779948	-1.4669503333935
-3.09934409855207	-1.88621570363554
-3.99185896027578	-1.25333901248895
-1.77104171211766	-0.638365946788654
-3.20413815300804	-0.405466843704889
-2.33063774068047	-0.513992767441698
-0.607360032682099	-0.349104434272521
0.408881538691756	-0.648986849713859
-0.319573632083131	0.632493778389553
-2.39074516011574	-0.321855986233216
-1.80972928597968	-1.30899724034443
-1.03852169183316	-1.63703173176746
-1.93761376474232	-1.35659239741185
-2.41307534650299	-1.13647585071426
-1.53004304683038	-1.74045714934938
-1.11872940979052	-1.84503596170099
-1.29910276366661	-1.60509357072549
-1.19123362422472	-1.22262058185758
-0.697459003952646	-1.68257732189902
-1.64954318279224	-1.50313569234122
-3.21214140192004	-0.0582110123648028
-4.01229875486134	0.433701964312346
-4.2365417657047	-0.498918664648084
-4.18849911086908	-1.16314368898554
-3.79234709041929	-1.19976538031247
-3.38716629915204	-1.58174452494409
-2.69145126540743	-1.98768988149661
-2.08248124860164	-1.1617345932393
-1.57721429712147	-0.889868180386055
-1.32681056259249	-1.18128711624211
-1.19861098898041	-1.61959987408563
-0.997542241782209	-0.97575837213095
-1.10163941826658	-0.830065189541364
0.0472762321822432	-1.3304609107416
-1.60997784611907	-1.69241522156361
-1.73927315713863	-0.936519234849133
-1.28640135764767	-0.589875010816836
-2.55001476569488	-0.330085083209633
-3.0512665958365	0.41774585988492
-1.89106048886073	-1.22251802413202
-1.70956283783102	-1.54835238831894
-0.991383007995053	-1.76028413116472
-0.482111249791351	-1.22352521714469
0.0765785597210126	-1.6395842624952
-0.451216583704061	-0.755231533439265
-2.48479923901306	-0.522938123538796
-3.5941042301839	-0.40336823116963
-3.09224243743248	-0.14810638344904
-4.13612088661952	-0.506963946812672
-3.70591099543423	-0.224607424194562
-2.64771834060545	-0.986957390456228
-2.94420426975858	-1.36848643707398
-2.1300390694024	-2.3236354349522
-1.82998825977283	-2.06372066780755
-1.49545625552182	-2.24487354036311
-1.72446113847912	-2.48021743973412
-2.0459114045584	-2.16179506401099
-1.73636166776857	-0.34501008056521
-1.5158619189265	0.406627122041263
0.132454488596962	-1.52079828781219
-0.384398793718375	-1.55079692048324
-1.65594809660343	-0.970622366789878
-1.16664558478245	-0.440560541169313
-2.56282326393051	-0.216531964337536
-2.6496360760118	-0.0109655121512599
-1.83747782895928	-0.690802354629203
-1.38011177240211	-1.08673139764149
-0.986457020651877	-0.788496489332415
-0.986242716309784	-1.13155259672179
-1.13383500840124	-0.901804441281368
-0.631869980747679	-1.22055524988156
-0.841671061429335	-1.26601412531804
-2.88058699766042	-0.326745360803708
-3.26486958447382	0.15838218983853
-3.3081455924464	0.321392086278848
-3.17717915824925	0.328404690530558
-3.70955409545328	0.405016327895488
-3.27305081754251	0.306324659009825
-0.727580308246908	-0.824668071776586
-0.866074272199348	-1.09718756651328
-0.659415083484301	-1.25691872774046
-0.626741785547413	-2.02861094565281
-0.778024365195657	-1.14672985449836
-1.33567871585453	-0.447778150899503
-2.44120312888547	0.00908112350159486
-2.44104339820121	-0.143858824736183
-1.67414254785422	-0.640086153647301
-1.52121725863675	-2.26493336445458
-0.78881670496786	-1.17750754798606
-0.193022669323531	-0.311681089037434
0.380473733570904	-0.1463335480168
0.0607963643343165	-0.12310296451755
-0.811250497597639	0.0924157025667945
-0.965879807956755	-0.334779591632868
-0.692796099697254	-1.29032877396821
-0.567703116550339	-0.0402026681354557
-0.708596342025655	-0.408088500035307
-0.658565908879662	-1.16052829272061
-0.714341043528373	-1.51141385558928
-0.486884879879185	-0.829877317760947
-0.757468589012716	-1.70051319388535
-0.107284748944189	-1.92298109014797
-0.912526696263297	-2.56212320624456
-1.94440530014915	-1.25425707061174
-2.15568276464383	-1.18789950929039
-2.85539305809513	0.407051286430087
-3.94996865018478	0.54467420138636
-3.04139974657656	-0.0388773825571047
-3.8009060692966	-1.21223587156109
-2.33638003157433	-0.265620181797366
-1.88619638156119	-0.661130225242928
-1.84976377704596	0.423885118727581
-1.79116525308582	0.163475076756734
-2.24210223283617	-0.788675565221099
-1.86735133392202	0.959730321036877
-2.43380749589984	1.66605366529657
-0.546018108910712	1.18579031858065
-0.786844317150468	-0.105934026006477
-0.347937689054899	0.251704531259733
-0.775847204643485	-1.33686416509818
-1.1949207216216	-1.81041188274988
-1.36194595428184	-1.08667291222339
-0.844497900351816	0.24103724031812
-0.21513044014494	-0.491917770073214
-0.932392049497918	-0.595086566966707
-1.79803999379064	-0.339597556735431
-1.34488770088871	-0.359122049538363
-0.899888859914742	0.00564511060133553
-0.752669241302741	0.263832390028809
-1.31941198292708	-0.620133919217888
-1.79595978206891	-0.942413050878556
-1.27901530988202	-1.96722603687548
-0.113668552310885	-2.23365331673484
-0.21842028199173	-0.528830514788777
0.0181314133438192	-1.92646665894761
0.473078359296308	-2.17634145644157
-2.279185490954	-1.45230854972035
-4.6812577928532	-2.21784225173593
-3.16833144714859	-0.332165878506923
-3.27694015417518	0.178741872658283
-2.44491923472013	-0.420003637325631
-1.67311885760632	-1.05775230204503
-1.87374725292278	0.357103969369513
-2.02211008427001	0.344467188783826
-2.01326908731186	0.547497745582121
-2.02854781193379	-0.00627465343947208
-2.36621831146799	-0.498632809208857
-2.32560764510502	0.483416433659609
-2.62627978166176	0.842750778191326
-1.3556875650511	0.542943977557161
-0.499282493176248	-0.509416632806773
-0.84349289870007	-0.631880244482506
-1.68291435992617	-0.113493165804239
-2.656881787445	0.444758566506471
-1.41460149120834	0.644338500252904
-0.821782363846395	0.935011249187731
-1.19476408397328	-0.739647050546633
-1.13475038072179	-1.62037423023359
-0.460689986614327	-0.850802626730127
-0.581698004109834	0.1908274876388
-0.570588656165147	0.709552192533205
-0.153047763191301	0.766079709674453
-0.404324801743919	1.25264601567226
-2.48346654450177	0.0106989151329982
-2.34670190539735	-0.939071657825809
-0.315261290655742	-1.24719632998052
-0.273986768629033	-0.623164611156927
0.157644786243013	-1.61568230980014
-0.514172146724353	-2.31227293910196
-0.807571537934125	-1.09433406704373
-1.1120753532633	0.368032441603669
-2.27833380789114	-1.23794519097902
-2.64127262331195	-1.19068465666823
-2.97982609228262	-0.634539251504092
-2.8460803781565	-1.12917598708747
-2.15388648620784	-0.450059650942368
-1.39250047071752	-1.4339313466827
-2.02022168915482	-0.788064736053144
-2.34292873685547	-0.153998107828409
-2.08813583270736	-0.459569584094789
-2.94155627550116	-0.968742530669489
-2.09642391220864	-0.372944082334003
-1.6140133920502	-0.12391013275821
-1.12415440477714	-0.121926279859671
-1.4367129187768	-0.489913260178529
-0.775406028995676	0.547292084567329
-0.898297754753948	0.191148952277783
-1.76958437827377	1.12574755525868
-2.34816452488853	0.493913391649986
0.0601924321564989	0.674614281718302
-0.133043677633558	0.100554580972544
-1.86129818631647	-1.42617987592902
-1.84131716563277	-1.68540348922907
0.335821520066149	-0.477494387824652
0.0836134057158113	-0.493361515662729
0.398599447919636	0.627603567632522
-2.32771362659339	-0.115564154751674
-3.75401003433005	-0.190521673661906
-0.634896429335562	-0.459593345717479
-0.632756486211634	-0.619684713622377
0.0448720087511096	-2.0722734419098
-2.14484786339904	-1.75133665521031
-1.01320913988209	-1.25028415321931
-1.43598581637951	0.385133197870051
-2.23996464561	-0.697339806184793
-0.159062199492718	-0.473903203127551
-3.35908110580126	-1.82327766384186
-3.51772731342783	-2.68380049472151
-2.17056985505883	-0.953554354504329
-1.53077166386253	-1.31012177568353
-2.49018126500111	0.273153979015042
-2.48473240474864	0.11224562053427
-3.36777172786966	-0.57873222550987
-2.42899093213991	0.607991358279803
-2.00145501822911	-0.0826089652624245
-1.29465628086315	0.0792799137040849
-1.73141570072151	-0.295907593205311
-0.966387516439522	0.634773148196543
-0.680190702533783	0.334391608536349
-0.55015415984939	-0.135416062378341
-1.01246509700741	-0.290323987186718
-0.302152967485239	0.604388121589815
-1.18878020238214	-0.793893500005968
-1.30182562656749	-1.74517523594258
-2.10891280772897	-1.73698501759164
-3.14446672916949	-0.712903001823133
-0.789457933926326	-0.906370277627842
0.412339105362968	-0.844550420131387
-1.45190095446477	-0.66322942988137
-0.60313136110942	-0.398662874967981
0.563678504109284	0.35510531495204
-0.547842155573572	-0.637940777525297
-1.52017802140863	-0.650598906736876
-4.40619655260821	-0.674987192137111
-3.94154260923863	-0.592398374204326
-2.19550749576972	-1.25550517488865
-1.92003561812408	-0.721071953966158
-3.83405941827209	-1.30992274993372
-3.0704223527676	-1.22165069232267
-1.64853322127752	-0.479864916583825
-1.33881717773385	0.160289555611347
-1.57839421159251	0.624250726949781
-0.646547795682829	-1.35718657715062
-0.14202429604476	-2.2783879419367
-0.157906575456728	-1.61458401230857
-0.303391692920768	0.0572882316887813
-0.983654140742882	-1.14600728139895
-0.793433292046631	-0.241355543487368
-2.48353785543648	-2.58154436334265
-3.25331762570874	-1.78526601206079
-0.775787647929397	-0.79917360215972
1.07367044899636	0.00374466742782292
0.215951739886289	0.0436345580526755
-0.111356605442031	1.35929017361166
-3.37849900101739	-0.354918808322743
-1.01465797032404	0.0493782584887009
-2.75066356826272	-0.229939692812394
-1.39854013254917	0.204530157303757
-2.58717888896172	0.532861487482339
-3.65148647383321	0.350093311864588
-3.76129351666138	-1.12175400529015
-3.52570913206159	-1.23764876582261
-1.37093304154432	0.238670546181465
-1.29946771521156	-1.50881627508138
0.107609410399398	-2.32786162319558
-1.62055948488858	-1.42960064915355
-1.51428156377587	-1.94501764786472
0.610334371324404	-1.41647243413709
0.337475371912416	0.277074771027407
-1.86576989463583	-1.29154506917781
-4.15232551328073	-1.82204625490677
-1.63136473482607	0.531016777714453
0.871547050833845	1.1518107360815
-0.0652511837500289	1.00690079905832
-1.02422532150496	1.00244875113443
-2.34261539884515	0.354730984534649
0.50098849802314	-0.464575630496515
-0.125756664045513	0.967177056512418
-1.87305236696114	0.43309838346082
-2.66942505254374	0.409120686161256
-3.8072272693709	-0.425100628730892
-3.27276108953475	-1.22858562550664
-1.4793190786716	-0.0108992442516694
-1.90653767923068	0.460069976763974
-1.83941998863971	-0.438764164994261
-1.25995033122754	0.0485642187528139
-1.29246558843054	-0.130010413474188
-0.434205357446153	-1.81926856048448
-0.511554980891511	-1.90652026694223
0.00383168641453059	-0.401830345924993
-0.316273378424161	-0.465306588953347
-2.05813069792972	0.650816719240469
-2.93054135755158	1.76745146704524
-3.50776083480617	1.03693322751222
0.075220321778968	-0.346192043264862
-3.66329065437292	-0.598268264004084
0.222885246041909	-0.22690623539796
-0.167949413478503	1.07270199982507
-1.13531304468413	0.554126270599395
-2.57025887187756	-0.250933252913904
-4.26940481283614	-0.663252833818738
-2.3402966443613	-1.15207528802855
-0.57893173697919	-0.0764268964557936
-0.477332573402077	-1.25289619983077
-1.21746333965972	-0.668425688044306
-1.09543045589598	0.14883250440588
-1.40247678541049	-0.00229845828859742
-0.2918984721374	0.350281802211669
-0.300571032950129	-0.0297860499205684
-0.511550728946918	-0.434512849091454
-1.38669178504256	-0.858388747076398
-0.538530892172275	-0.242819285287023
-1.43042337120486	0.683239091982729
-0.610172912635473	-0.368444809824583
-2.47025468474121	-0.776314671969196
-1.31874797015141	-0.196863654775645
-2.71214194256579	1.16719618007872
-1.98194037572486	-0.595325025187944
-2.06910739485043	-1.59387254650045
-2.68094647865217	0.69392446836346
-2.62257997021846	-1.1689010955595
-1.12361679607371	0.0381978254192991
-2.51830549806138	-0.0136727434789128
-2.18751512228852	-0.149187790164722
-2.26425049010888	-0.30014722237375
-2.25462489457279	0.548446381677303
-1.52469786902869	-0.556483557369169
-1.63754887524517	-1.45918045773378
-0.657753750034393	0.50256277062971
-1.30407948606013	1.29881174857083
-0.183542556161256	0.746202882501421
-0.46512317902985	0.364270619381398
-1.40008507998109	-0.225790236698389
-1.42772844941111	-1.67859046646153
-1.99538379397846	-1.91583334366748
-2.02141785150303	-0.497276252385999
-1.72551283001685	0.736598083703701
-2.92129103695582	-0.115551643059153
-2.70742807440462	-2.28836864373719
-2.85642207569512	-1.81620872126813
-1.52297278291028	-0.148826589505624
-2.23351549037317	0.285193590769722
-1.30386660867404	-0.468967045556117
-1.51199452521914	0.180126946228648
-0.929074355237448	-0.0242901057213189
-2.10256234782065	1.93605525111904
-1.65070375014359	1.20439703299854
-0.576203459115842	-0.56723372919406
-0.277757321465554	0.286490409661849
-0.935691612996812	0.226886433258452
-0.746962358005541	0.18845779030074
-1.37899803247592	1.15304356106624
-2.36815337710873	-0.441288560842752
-2.03238188847118	-1.40219706795382
0.385846104572045	-0.477859973808888
-1.35744463959321	0.486830596067986
-2.70796745059747	1.96684195996523
-1.42339252323331	-0.563843199744607
-1.65605815632158	0.186639149367479
-1.37317562839941	1.25073691667364
-1.64913136598097	0.223165400303353
-2.72121075014611	-0.580144467062826
-1.37202589419859	-1.9317095474538
-1.00288478901035	-1.40197642477973
-1.00494259470239	0.308137958006679
-1.42200304000472	-0.722899986691146
-1.14128066017023	0.148601178293278
-1.22976298044317	-0.169116913969839
-1.60183358692781	-0.55855220610138
-2.56815701434333	-1.94774247511761
-2.75477956604092	-0.61268874191739
-1.17314457370547	-0.806095693042804
-1.35019858056277	-1.75489861246345
-1.45144112344482	-0.464279273023351
-2.48643376555576	-0.324420820013338
-2.81313976089647	0.292459852561813
-1.48914297286969	-1.07656730276814
-1.58484096595243	0.112473093797028
-2.53098218297916	0.183682026327861
-2.27296420279604	0.703884204636953
-1.29341314890122	-0.254499293046539
-1.50604713722481	-0.9481577643519
-1.79687655081322	0.340259996825259
-2.03289854554669	-1.35460360299769
-2.14381942976836	-1.31830722013047
-2.01483931891951	-1.05131276577748
-2.42209996930536	-1.66384293290918
-0.706601901224359	-0.63389067561324
-1.2850807179538	-0.098394110174225
-1.84806858970783	-0.00947709515534948
-0.959523402112024	0.0213721678396311
-1.80774294551777	-0.38553627332684
-1.68425405646806	0.0454764686079824
-1.57643523286665	-0.572063721003871
-1.99123296605071	-0.44543437802464
-1.28693003573845	0.582785122304613
-2.64043679318715	-1.13083742425506
-1.43031540157724	-1.33185929650613
-1.95051454811671	-1.57454877030796
-2.61267151073728	-0.650888851658938
-2.58113448831053	-1.78705389895495
-1.93480520056204	-1.66889683627734
-2.34615392356326	-0.571165987995004
-2.26892742367692	-1.46376201510506
-1.25433322002155	-1.68007269195526
-2.15939387541638	-1.56169862903088
-2.55642755409723	-0.547050500464669
-2.55635420994718	-1.10405330648337
0.168957688662917	-1.10722069221525
0.183271864982667	-0.425801209587222
0.76232296076653	-0.661040514137015
-3.72805836083694	-1.20581301890416
-1.5332571098754	-0.56513904611849
-1.66418554217949	-1.18901331010235
-2.64046264127303	-1.65843857838883
-1.22650417982693	-1.85349082457808
-1.8487189078431	-1.41292054371121
-2.2667507939134	-1.3124394897269
-2.26675058996761	-1.70939299021483
-2.18792862875502	-0.959647046083113
-2.60243776468242	-1.80185327714493
-2.28637026271079	-2.85831508533917
-2.75634425961165	-1.20325424754213
-2.51395395493824	-1.31464822671718
-1.22692540698022	-0.618679982071893
0.514784329801517	0.361860207908283
0.573841885947896	-1.53577822994019
-1.00159395286676	-0.82083326090486
-1.76393001105631	0.949222073691354
-1.60454832767279	0.404259798517195
-1.55689216920157	-1.29918126444492
-0.0177120486317136	-1.39369865365913
-2.26669711162655	-1.45298415829237
-2.2667318785758	-1.04307268843548
-2.26675058996761	-1.79993526495615
-2.01483931891951	-0.413543060023869
-2.55941181901295	-1.07372247052665
-3.58971260922038	-0.949306230044324
-3.1662627979161	-0.447325944215976
-1.78984313747114	0.879582079764713
-1.2215164644225	-1.18078729533921
-0.603870243454913	-0.798129438476179
-0.580895916416958	-1.20955301285068
-1.37750365690637	0.222523206142879
-0.544445155658436	-1.08046075501211
-1.98576827981735	-0.89934703725209
-1.9396124181037	-1.15250832284774
-1.99701647354811	-1.22001700051088
-1.9990172281802	0.305498115600838
-2.34619907751612	0.508264274640333
-2.5269257535466	0.47628443292582
-1.29518441102357	0.9410155766997
-0.892587115499736	0.490320786274229
-1.00852806364734	-0.184317237683359
-1.27279433318451	-1.30031887363003
-1.40455222238781	0.644479424716316
-1.99910580996286	0.493203423262156
-1.4955667269847	-0.406856418198943
-1.80486463741189	0.34200055778889
-3.22519151033008	-0.0258364798828456
-1.45775691412277	-0.428015134927731
-1.87372720747103	-0.505056157381449
-1.69444133613724	0.466061379315579
-0.82077392628747	-1.33174991398669
-2.06500340761973	-0.00692931313646552
-2.25781846616619	-0.109882667588036
-2.06596649397439	-0.963758144481393
-0.733545276023909	-1.45397984592921
-2.12057367193236	-0.87176892557052
-1.83643250462989	-1.94921650866482
-3.32030895084544	-2.02487893211146
-2.75435614925696	-1.48668181721101
-2.48649502984742	-1.65850976239385
-2.45214121616088	-1.29200104885394
-2.14859202701304	-0.755972071402526
-1.50952602981774	-0.244045592980391
-0.766999790294131	-0.603563484658617
-2.53590218927519	0.731067867727664
0.455552903296039	0.509635112803364
0.190551747681911	-0.515084726483661
0.0152868099532099	-0.646824613866928
-1.68694178906279	-0.958763855348132
-1.31761055306501	-1.34919927925024
-0.713386176057903	-1.82971551989297
-1.93245459046426	-1.2047896573152
-1.78663993492318	-1.13713191582066
-2.70020203978726	-1.27716678151728
-0.592177246181285	-1.29564728061597
-2.17046450216665	-1.67511073009224
-2.39667628107145	-1.08121502687136
-2.04921837192732	-1.70128983562106
-2.10225996221047	-1.46484806174746
-2.36538664643925	-1.27557181180455
-2.07455807664909	-1.13062221985738
-1.84614267963705	-0.0744597733525796
-1.4451987715621	-0.345419335060941
0.403418199332055	-1.22513318354885
-0.412625422689211	0.451511689941165
-1.4522238063459	-0.269019923982382
-1.26700661299854	0.119702761188492
-1.23742204583177	-0.686994093276289
-1.18293816829102	-0.935261572179947
-0.883394034903855	-1.45317591723226
-0.259415523925401	-1.99562744995514
-1.74725865314699	-1.68043137759147
-1.10765002797681	-1.27316448245601
-1.87848059306881	-1.5458289970977
-1.00309430302251	-2.24565383597102
-5.28949751557045	-1.21172250751821
-0.752940647267634	-1.8051566026638
-1.46850562422914	-1.1940223110403
-2.38498532093684	-1.35468271310411
-2.63295513172618	-1.9537489636324
-2.65402572444039	-1.79331658264628
-2.88079470654451	-1.57680080502061
-2.85466683636662	0.0723371014358511
-2.18960133387326	-0.798271985436791
-1.28879431744305	0.0374937653603835
-0.571881252250296	0.466849708331021
0.169749935723276	-0.0890610972080919
-0.488953316470106	1.26459004531782
0.361625499301255	0.761749430977489
-1.38682167528064	0.743088943803563
-2.0058939136343	-0.776727354776802
-2.42866789981419	-1.02703121775224
-1.13218937762954	-1.6162811883578
-2.02557195014896	-1.29312993164364
-1.6711866826591	-1.49112025393941
-1.31451073153854	-2.52373606201386
-0.0891444316284988	-1.95642533702251
-0.301468635444419	-1.35526022410459
-0.433574355919496	-1.04021225494646
0.223020470118485	-0.486663161743551
-0.949440654913265	-0.965964239029945
-2.38292322560723	-1.36514323481519
-4.00016139220103	-0.663935665856567
-4.92072567235416	-0.184913481149214
-3.5059708936825	-0.658046734703717
-2.95059561992929	-1.62725293644152
-2.57775449703548	-1.55048277584682
-2.10262653833412	-2.20261640292381
-2.7337839445456	-1.28038617827118
-2.44383377437178	-0.523021086557952
-1.98119695332707	-0.233544797617542
-1.58657352759972	-0.178430508046792
-0.762042047137231	-0.282212423673403
-0.11732963580404	0.665660758693588
0.548470322124291	-0.824905001327212
0.820544433225175	1.77755012652569
0.0884663478497622	1.09579880700615
-0.722061462194267	0.233468153454654
-2.06080657378442	-1.33963554532927
-1.55725799985118	-1.51703564435482
-1.41274732412679	-0.62091464836029
-1.38920497354036	-0.636283881491952
-0.739007549766715	-1.13862887527361
[truncated: 36,660 more rows]
