# Supplementary material for: A test of affect processing bias in response to affect regulation
Source: PLoS One. 2022 Mar 3;17(3):e0264758. doi: 10.1371/journal.pone.0264758 (PMC8893671; doi:10.1371/journal.pone.0264758)
Supplement: S1 Dataset — Raw data files accompanying each figure. (ZIP) [file pone.0264758.s005.zip › S1_Datasets/supp_fig_1/supp_fig_1_C_all_voxels.tsv]

hr	cter
2.33470261992509	2.97944006565787
-2.55185385679423	-2.55641454792367
3.87920303113078	2.24098872204862
3.91468497254973	1.8326611237957
3.01424501997501	1.97914998601365
3.44550566305895	1.96025106355343
2.30164757093649	1.69258438512552
-3.42673765781106	-3.39015197668129
-2.16083199732208	-2.91590045405958
-3.0758327970037	-2.7888726690877
-2.47367654431626	-1.47920458787563
2.2734750227846	1.86220670592087
1.8797087721314	2.61031434177686
2.12125237554242	2.322064120221
-2.021042524105	-1.51492716992493
1.85630683112037	2.48078505957549
2.87348026235977	-2.23013935051939
-2.96961986241954	-1.97942546340473
-2.3801709821594	-2.37290576768292
-2.47749204260574	-1.91845629467766
-2.23399882059261	-1.79832595047765
-2.21445464994796	-1.92883365076201
-3.30069953726452	-1.8598653471718
-2.38991993158152	-2.59576357946163
-1.87773253803565	-1.16872625195686
2.17100466826283	-1.70779386366769
-3.02916543810453	-3.70403594367899
-2.13870593202692	-1.77746149134205
-2.47150272476482	-1.53837666000761
-2.52042504758216	-3.96346865115271
-2.95851544151428	-3.52068338065
-3.468483187676	-2.80349982033992
-3.41054675973986	-3.23376862608309
-2.41504026471394	-2.20500137967984
-2.38218329831138	-3.16801516950198
-2.58771633430112	-2.35883248610854
-2.43256325132301	-2.24129990242318
-2.78077088969671	-3.14189760630778
-2.53072752647866	-2.07248858146311
-2.24055608024137	2.08717027267603
-2.81702232717537	-2.10968885533355
-2.30179421788032	-2.63419577925975
-2.61476746840165	-2.66818200749818
-2.57443679886823	-3.57955332100373
-3.47117466650629	-4.00177420536872
-2.96954492341462	-3.49136292267341
-4.47471585885846	-4.09965940499873
-2.85260091967685	-5.02384419087333
-2.14350967132991	-2.70403894447923
-2.58930112465805	-2.1559531349976
-3.06834567265177	-3.18596525929535
-3.4164503403029	-4.2545351016612
-2.25556833123601	-5.52116116380857
-2.50033761674922	-3.10911100169419
-3.35499855519192	-2.51052013298018
-3.37444397850278	-2.41371622377958
-2.16172188423866	-2.09510046684979
-2.35299979745598	-3.14100369211165
-2.73958159453039	-4.09416722340684
-2.60968799938052	-3.58069649578988
-3.72495539082875	-2.87216802398795
-2.02970807691858	-2.51525032314836
-2.28556615916919	-4.52075263902082
-1.95140119313314	-6.25905452558667
-3.02871562791706	-4.13082022862039
-3.378189379928	-2.62996269037865
-2.89997836876413	-3.97936242076889
-2.67222468999024	-4.8274010755603
-2.12872182823524	-3.19137768660538
-2.65307513933926	-5.32329446769494
-2.45454500131733	-3.9425368113981
-2.14360728224555	-3.41424323548225
-4.31882670461523	-2.02136237876192
-3.21203361004771	-2.84490341798206
-3.76352415900361	-5.39519213568914
-2.95373765511197	-2.96257666803091
-3.80760007853481	-3.1483139552671
-3.56147966864071	-2.70102054841014
-4.22413267649125	-2.84923280438265
-3.44740891979068	-2.38814103898839
-2.78181902905021	-2.46306467099391
-2.34761926154701	-3.28588006552645
-3.87369939335567	-3.15011485064569
-2.36997726284531	-4.53787625075767
-2.75268294080868	-2.96076028315491
-2.64113895523102	-3.77397557652995
-1.92928920268416	-2.46887510256516
-3.33606785323767	-2.80729014570383
-2.98286753051285	-2.421512894286
-1.83866570965294	-2.2613055041323
-2.42150312562472	-4.33852653949734
-2.0177170991464	-4.24598315723412
-2.20026487943375	-2.68100531944525
-2.73798440607896	-4.06450385921349
-2.73574308196085	-4.5793210029971
-3.46047417298483	-3.32998398652606
-3.58883430049686	-4.23015628286459
-2.50686884163042	-3.93419968716767
-2.94162344387709	-3.05749795745765
-5.18568919019417	-2.72286728235243
-4.94113590511108	-4.00740497685298
-3.21672008958815	-3.88958810055352
-3.94904698861157	-3.39553591114585
-3.42672964364491	-4.10095517729872
-3.84603421851822	-2.52848696904278
-2.43952409198865	-2.52352535788975
-3.31792762014315	-3.17473124035351
-5.42036865190509	-3.01384533145983
-5.54666464906522	-3.47237889772658
-3.67588598479199	-2.96120273032393
-2.70650742627861	-3.46011779834404
-2.15942678059017	-2.88346091840353
-3.64883027681914	-3.39271058444448
-4.23178073836184	-3.62263367863268
-2.48591123765368	-2.05625561673954
-2.13023169897702	-2.05607886137206
-3.62097850018822	-2.22787258962639
-4.79907071346689	-2.87487169865367
-4.45665425535794	-3.11974923558671
-3.22321216114011	-2.91812942528899
-2.45975164707476	-2.5792833530951
-3.06460239698262	-3.63842254035684
-4.54003106608003	-2.75774605649702
-3.86243814278733	-2.05408703848683
-2.35302387652931	-2.61408925502856
-3.27802007175485	-3.59514316747453
-3.62708453345542	-3.28514595934148
-2.84472355767675	-2.56242046304788
-2.5303631752762	-3.03777186413359
-3.01672790459617	-4.05508261932086
-4.06189891199217	-2.96131599537542
-3.28432539207877	-3.81638168905146
-4.07835268441287	-5.07457737249391
-3.27745168502658	-2.38798432085971
-3.99089779121008	-4.12245380809834
-3.45621112640172	-2.84999545256961
1.61739639097899	2.2199103130542
-5.12286095447589	-2.09847111363321
-4.13160688069051	-2.34726359069688
-3.7785087332656	-1.46267465834958
-4.16433552693339	-3.1056853079178
-3.98158369024753	-2.71264390784238
-4.50604193985531	-1.66530373021058
-3.19249014533771	-3.18310102931046
-3.55957909680767	-2.36585804395428
-2.77856887687034	-2.55422212843606
-4.30782367241923	-1.70735257622843
-2.03284597806184	-2.10296829463666
-3.52790896068713	-2.01119043647816
-3.06982433504466	-2.29534776654465
-2.0624071109186	-2.2227847033916
-3.23214703934405	-2.3666104570032
-3.61021217152182	-1.94347991956456
-2.15969284697183	-2.57471116114027
-1.84307510984108	-1.9815987380759
-1.70379089583207	-1.62773680933967
-1.65850068686988	-1.72465017004209
-2.23425412141625	-2.07800333866964
-2.69718623912775	-2.19189943842529
-1.56134472279176	-2.05038128894069
-1.75164471496185	-2.03034768883415
-2.7072721191562	-2.14397121956851
-2.39911375812147	-2.55664913370165
-2.46765236348602	-2.63283472180088
-2.53227673220597	-2.63825468846799
-3.57826440945195	-3.63586680750676
-3.10324286169293	-2.71112478270074
-2.43623398933562	-3.53933346960726
-2.2890788391623	-2.97268110730282
-3.14873084763073	-2.94339149432644
-3.42685291380271	-3.94258727486024
-2.88769560183279	-4.14109700617839
-1.65667319492953	-2.72939152469267
-2.5045355544744	-3.5633743337784
-3.56261041983999	-4.31787160535793
-3.69033861523625	-4.24220806672894
-2.2115185893051	-2.8074096417836
-2.81258419513651	-1.84347669975269
-4.28753067607753	-2.95054639091917
-4.31582399372084	-3.20210486604519
-2.87708810032935	-3.69785088281522
-4.27980637559951	-2.10474557181376
-3.54991041472969	-2.28198134000894
-4.83998574978533	-3.02001782865543
-5.10149766406046	-2.33277683795198
-5.61965093538209	-2.72901958445161
-4.40898611793866	-3.13372627990136
-5.59264402627675	-2.12201148354265
-3.12129922589017	-2.02880874341048
-2.1097491928769	-3.65445028743539
-1.65312207230429	-3.12116198605031
-5.86297821884156	-2.20161332523932
-5.75893795595888	-2.48153838571801
-4.22083827798768	-4.06592140730853
-2.36267908386441	-2.7009777314315
-2.39415275939867	-2.17672151638293
-4.42115009179498	-2.19816334962643
-4.95489060153074	-2.96235782352089
-3.07133804242976	-2.79733662787057
-4.92578230834844	-2.32197575370192
-5.09128651385298	-2.48409307568602
-3.87810686594865	-3.22470859807872
-2.57362047989931	-2.24754613625478
-3.23618135946306	-2.30706525095298
-4.35796787711262	-3.52168730095311
-6.02350723414993	-4.18843542036274
-4.60215842249495	-3.51357141286569
-4.11808370868889	-2.523150448632
-4.27553039836513	-3.13276620462294
-3.95784657815857	-2.5917508673638
-5.28894673960499	-3.74647695835334
-4.63989091566245	-3.98218729996401
-4.24472072834957	-2.4574107440342
-4.53160707211915	-2.91946200841337
-3.97947251378497	-2.20209593801805
-4.74670637028715	-1.91811724028246
-5.43674868304381	-2.43938753525807
-3.87514998120018	-3.0260256743098
-2.73115433788659	-2.41596469047728
-3.16252408674492	-2.83330136043522
-2.7886972884222	-2.39240569494305
-3.14664202552404	-2.48537616880094
-4.51814558140856	-1.97033831198581
-5.36446230133817	-1.74166529806193
-3.01076209154286	-2.41933318039379
1.756527845515	2.66466690372684
-2.66407629025559	-2.10208924248253
-3.01015042400203	-2.37154325833874
-2.79299338286129	-3.21687268907496
-2.24165581863452	-1.97184965734786
-2.65854945244574	-2.96166929589917
-2.64699603215565	-2.29345130651205
-2.42635504207883	-2.18709217756105
-2.39647233763711	-2.33871540545187
-2.90679936000366	-1.69967158257411
-2.45709727826288	-1.51464084562486
-2.11242727395099	-3.03233597916692
-2.2555964053321	-2.63673351941998
-1.95656618750016	-1.54309826134263
-2.27161024853239	-1.4787741807501
-4.02775880635562	-1.72307531715424
-2.76924795500301	-2.10539608198557
-2.43832115209211	-2.95977488428146
-1.89178036418663	-2.43226412434798
-3.16080044003341	-2.99048604831674
-3.76528748210597	-3.02017762620556
-3.32772573265656	-2.73088640674575
-3.37713600661508	-2.66191783508591
-2.09795056401489	-2.16939260724888
-2.23088810424936	-2.28653081127873
-2.04415413657707	-1.86705293321409
-2.11653842395285	-2.20661595125081
-2.95199165661083	-2.5729810989378
-2.91044524627358	-3.48091851936984
-3.12778479720634	-3.54241492226309
-2.59135047506918	-2.2081822805575
-1.8194871040215	-1.97117695815187
-2.68925978471111	-2.24997377635709
-3.31615895983027	-2.69474640998458
-2.52233183642489	-1.90293477293682
-2.66709134970801	-2.2880107115441
-2.75947680316809	-2.32159696860128
-4.23419593731964	-2.0673187390205
-2.97317358590094	-2.18290447902771
-3.45114442989627	-1.61559339144345
-4.22626100304599	-2.38119613006201
-2.93910670824253	-2.13406997686971
-2.71814094395066	-2.64863173147633
-2.59360475249358	-2.1524363497496
3.05749982775784	2.01119460117159
-2.57644535592791	-1.84904519648416
-2.01038041682319	-2.18644372591299
-2.23599856032384	-3.49116322453705
-2.24232424222949	-3.13909219900958
3.16354134160153	2.80466590404936
2.08014729907888	2.45229962985802
-2.62283753218522	-2.07080226384764
2.3637430386824	2.61897406905596
2.83440172719579	3.46389786416231
-2.14729874453111	-1.61718009443415
-1.89199405037218	-2.33658054260895
-3.02159866091784	-2.30592523045609
-3.40824564175244	-2.90176914521922
-2.80605085052771	-2.47327705754319
-2.35508877474098	-3.14358412956334
-2.6036097809864	-2.52015649899281
-2.29123292079271	-2.23091562015684
-3.32904054264259	-2.6023500581544
-3.07666924552723	-3.1056218525401
-2.88306934221066	-3.0595010036461
-2.21866713433543	-2.8073325591533
-2.14923819259126	-3.26358450250136
-3.10752752216305	-1.84109558476496
-2.48376694215957	-2.74156236907029
-3.91790601895062	-2.61422737017044
-3.62990435211971	-2.85423842348589
-3.0402784933302	-2.91443180133809
-3.87842198988958	-2.75486696757556
-2.65080532308162	-2.43358470121314
-2.08751341262723	-2.89586218381889
-3.15877088950401	-3.25597327647604
-2.65523982195569	-2.27751883188628
-2.53113583344708	-2.26850213551197
-2.5732463552903	-2.49110112371605
-2.3204006790249	-3.14470640973283
-3.86661189286652	-2.97925527791126
-4.15780413815074	-2.36092463207123
-4.34129107505347	-2.54332720327944
-5.74097005167269	-2.51864962426211
-3.53702803151399	-3.07947369168538
-4.46898704714728	-2.43405022417185
-6.56387839000583	-2.54152072324718
-5.12375412656844	-2.84708708567457
-4.3243141807432	-3.02412954860031
-4.68388741371779	-3.2046522715649
-3.96001826761461	-2.09442195404565
-4.81567412656651	-2.87301893862155
-5.06179371444291	-3.39655711387658
-5.41105232703657	-2.52360476372399
-4.42135329440991	-2.58714988168396
-4.44084783994658	-3.07858678925996
-4.65824857184754	-3.17841466245161
-3.87116850355395	-2.23318605694466
-4.44981992556489	-2.86329341819885
-4.20924882699534	-2.88142329955605
-3.61307308123335	-1.9618209088693
-3.79190737282223	-1.86786252532789
-3.51057738384773	-2.37613051342008
-2.18765131363471	-2.93461330237825
2.15597862047531	2.78959427791398
-3.0122842757205	-2.82243408940549
1.74533707956515	1.78316847738805
-2.70225989316177	-2.32187036103207
-2.3115802560258	-1.64989118815366
-2.61671464015048	-2.65718207645052
-2.28268528676417	-1.80629035910271
-2.26666145259958	-1.70025868352867
1.6118534192028	2.48348822746639
-1.89442040025747	-1.88616375918696
-2.82294343324662	-2.4579989514421
-2.31493630381445	-2.11003299712809
-2.28060162883125	-2.9884171165207
-3.05279960141005	-2.37910070995025
1.84471558596835	1.2518317165876
-2.80345221087048	-2.01164690914141
-2.27633608391763	-1.29570406165794
-4.15997877660512	-2.1795554097115
-2.57546341976601	-2.04222983563978
-1.7066775081155	-2.21067871275446
-2.69235196933948	-2.17375673552511
-2.83639284025906	-1.824412300836
-2.80270757108174	-3.05217534371713
-4.33482453073284	-2.04839889900854
-4.40082745749326	-3.23149225035843
-3.03688921812412	-2.89091781250013
-2.87627225610907	-2.6666116186874
-2.34224567284855	-1.99254633776135
-2.89757854403736	-2.45666490059396
-3.71247788226568	-1.33281509282705
-2.57567294658677	-2.6965062703923
-2.56899485722044	-3.14107953241502
-3.60267313891008	-3.45337528174512
-3.43092073676258	-4.2617989208139
-3.26408230904636	-3.25894380132031
-2.35112494977125	-1.8431226697746
-2.64517727398424	-1.74372898613801
-3.99131060685172	-4.08012183962253
-4.1391514208991	-3.77914090545324
-2.22660908019648	-1.97298795289495
-3.03944965944437	-2.03847053566083
-2.77797684745909	-2.67714778589425
-3.82740492534035	-2.35703055119817
-3.02895444753284	-2.62076799511477
-3.18005571867124	-2.30422754036671
-3.28912984302522	-2.45874451058943
-3.15543501762191	-2.28829647277183
-3.27500444248674	-2.47050418630864
-3.52521909491601	-3.35158633661595
-2.93286570257093	-2.56673774171418
2.7839244335546	2.87209222941147
-2.00517614435895	-2.01453877868713
-2.70982973456247	-3.70341801048115
-2.74960051654536	-2.4433365714384
2.68934523145037	2.67602462784424
3.25827897716053	2.86753221913375
3.59143063387311	2.40595353223542
2.45131354121408	2.26546801250431
-3.08653486424688	-3.39232165844772
-3.71140218378392	-2.66464947628135
2.10711263727484	2.59884271679445
2.935135022447	2.56776004520411
4.63334047940916	2.8788544897546
3.9922187266049	3.43147474814846
3.45081733093077	2.73267359733391
-2.30547735060527	-2.14413795704619
-3.79457323815568	-2.73953730318653
4.61568870605613	3.54411026124989
4.16700289886416	3.35662333922975
-2.3914058624355	-2.04683483286049
-1.88091638624907	-2.93530339401686
-2.24076809157222	-3.16688837081893
-3.70266757211418	-3.8164493882182
2.58702513565066	2.36511522809148
4.44800277109891	3.51321476243321
3.80509884324548	3.08312833363946
-2.30182562614131	-2.99387076192635
-4.30297313144101	-3.53153097286901
-4.94875962594072	-2.05551437414262
3.16163827065513	2.76781098904998
4.12292867295136	2.90344331314823
-2.34321260010547	-2.02463149936887
-1.82123400195092	-3.81463130371479
-4.07252784709224	-2.92076676356656
-5.14590646182762	-2.98502277861875
-3.64782052789537	-1.92279778157751
1.92043313283889	2.32499280003484
3.17428151417311	2.26576262333872
2.09218414238924	2.51031431088672
-1.66789139038381	-4.8595412518463
-3.00523072862064	-5.16381650071958
-4.74566603961444	-2.64078845505216
-2.73287128298839	-2.29394835531769
-2.8240457265339	-2.43504466645052
-1.87748533350074	-4.10458508989415
-2.60959729226337	-2.68658550067446
-5.14175116870466	-2.49920580264946
-3.22403506374869	-2.27774440012356
-2.79361275059708	-2.73095620524427
-2.95536887665133	-2.09274087773001
-2.76161101610215	-3.83997084860489
-2.93020187851445	-3.09492470675916
-6.36359992614417	-1.87657472860499
-3.40788180873224	-2.80455271113357
-3.11851822861535	-2.73103936122759
-4.51148347008838	-1.90181740699484
-3.08243390961965	-2.68086504476424
-4.6024214750273	-2.7936510706626
-6.30424912327726	-1.97019518708848
-5.13236792918408	-2.27609287584884
2.4974187054694	2.13531779036571
-4.72465687533638	-3.19845864027263
-5.56484521296005	-3.73873933141415
-4.12072641696881	-3.64157258747956
-3.04235987068081	-2.04741851766766
-4.03029350253814	-2.23459312589085
-4.06408477242808	-1.78174952251634
-4.11582805766682	-2.81053947276711
-3.95114601212355	-3.19608739710545
-3.29718803275263	-2.81195440837653
-3.03552172657069	-2.33833260859603
-2.26710922896349	-2.71073665388906
-2.24798603569995	-3.36741685738785
3.10120324324685	2.79856082754908
2.44372066328272	2.65071177677106
2.40517642190605	2.31986185622329
-2.66837099400706	-2.02423686917981
1.5927781152261	1.81109175730911
-2.25301133805568	-2.98574884056397
-1.49383558838083	-2.97695115529505
-2.67045314750589	-2.33122995770098
-3.5739059274574	-2.41832091400872
-2.26394852316128	-3.01517998304335
-3.48701815996383	-2.1435959240071
-2.54654551907509	-1.60583584913704
-3.68462188540324	-1.95910531096039
-3.16479992317631	-3.54348591082109
-3.72740255487926	-2.32216870647222
-2.56666664549471	-3.19725241645939
-1.92870351242033	-2.11257623757929
-2.69988081409319	-2.46552466085541
-3.25251550863781	-2.39443631407125
-2.84931546057169	-2.61336431850063
-2.93741807693368	-2.14376853946614
-2.86483058757491	-2.7863419505988
-2.57939179740063	-2.30325236704583
3.53278439925275	2.84526094267209
2.69499688996605	2.95888374756401
2.50879503246823	3.52412247169404
2.38171661478138	3.50207311654688
2.46937176606871	2.68803071208036
2.75443848900013	3.0294765385817
3.22040128437323	2.17128283519538
3.34148872028699	3.1639488379223
-2.06896697610859	-1.94215944568694
-2.09798325199902	-2.09844727261148
3.264152050994	2.81364007545202
3.65094710283493	2.31106591727318
3.49614079833351	2.38833801696885
2.69027759976013	3.03394282984205
-1.74165665895983	-2.55250332726587
-2.35521817135332	-2.87911557886698
-3.356698306022	-2.88224029531589
-2.46345425030364	-2.75307804006246
-2.39593662612117	-2.71997520048044
-3.55364445615172	-2.20553104283391
-4.15907602108339	-1.8443963058437
4.41689355399103	2.36308904950588
3.20701265081128	2.58064484460407
-2.35195188452727	-3.48742275850956
-2.96990817528421	-3.47166049198548
-2.75082009709683	-3.33424898107031
-3.00756752377207	-3.61218573832714
-4.44080143866786	-4.48459135524066
-5.06689075291382	-1.90375168843024
2.28951743657121	2.18607150080249
3.82748355549923	3.01750745926936
5.87952741428771	2.18747679231632
3.78356494882294	2.96619569517413
-2.42737876398941	-3.14994210403934
-3.31591041196412	-3.34017151372214
-2.85454373890722	-3.60636463534918
-4.04195067820939	-3.17670792539691
-4.60830155511736	-3.36515009261286
-4.32896790642125	-2.77742058462853
4.91518396344486	3.17575615596901
5.44420644857948	2.43812465300576
2.40814791556444	2.66344317250379
-4.16470892930183	-1.9790815042722
-2.63465131988835	-3.48810487094223
-2.46600034095751	-4.06615779632528
-4.77968543193506	-3.96820326580478
-3.30469306076007	-1.96056642354102
4.69753745412731	3.06828763712175
-3.60507706986914	-2.74893624886941
-2.41068926035189	-2.73107670855763
-4.06968040409316	-2.20496352625168
-4.75957752885103	-2.2588573119641
-4.77916293915157	-2.72500272843801
-5.08013366740805	-2.10010088144765
-4.88491972043166	-3.33646591679218
3.89881713578267	2.57351827662562
-3.70051690077381	-2.68751911391018
-3.37999289718253	-3.02141985509645
-3.95588614137799	-2.42330815039986
-3.25260152144182	-3.37052312782698
-3.92810468105895	-1.79526223589601
-5.86187619651827	-1.80204247795569
-5.06456038828285	-2.22854212380796
3.45575222957064	3.36467810481051
-3.46006260031984	-3.16833359735766
3.52485352589115	3.81015169577744
-3.02797065489959	-3.04790237663897
-5.72392823104516	-1.89612691691053
3.97151439711702	3.39663451807933
4.29098933362009	3.95379171094589
3.12240111652485	3.17832435723891
-3.64358669763491	-3.66378663901474
-2.93534521265759	-4.08374439848773
-4.59687789304813	-2.14218897414716
-3.86000913139038	-2.26566095711286
3.56540054239699	4.27349600617234
4.01336522398556	3.47011023042067
3.03905060247277	2.92373588809904
2.65107441973363	3.43762744141317
2.88674830589288	3.2576777525497
-4.01603715274239	-2.88722985578102
-3.95828449820117	-4.12483934466214
-3.24080251712979	-3.76505315997702
-2.45240913729297	-2.15564911371817
2.64910321556229	2.16314226099857
-2.77817903073717	-4.18674363171211
-2.36627860968464	-3.5121365442723
2.71635859853162	3.37142321005758
2.66452799882969	2.88143032574828
1.79635738994293	2.9504562161859
2.57798471134992	2.54288027331281
2.85054272574562	2.86748768731475
2.58503693346886	1.90892668491785
1.64204090803974	2.42063128242934
3.65273356672211	2.78446776777542
2.798319989912	2.23847788846787
-3.02284479319538	-1.59110844769699
-2.32919537057075	-1.62458607184562
-2.65805487408271	-2.17334166918191
-4.16881636518123	-2.65152528346888
-3.3441227887161	-2.58689469238226
-2.89716723986983	-2.54984749530001
-1.64690367763804	-2.45179822735874
-2.5947455000344	-3.09270489482444
-2.78829479737067	-2.96245244084027
-3.90214597416497	-2.62889006706986
-3.44349415724971	-2.66437481819761
-5.5174230450103	-1.7403288437169
-3.96315124350063	-2.54779872012879
-2.3105229299977	-2.33916029242035
-2.33994750561391	-1.77054010612372
-4.03709998139239	-2.19660087585196
-4.18401749004889	-2.97603567081303
-4.83652988413021	-2.59129101315615
-4.30949389863858	-2.54948742366093
-4.33783533739227	-3.26372355261203
-4.53428993271389	-3.94970209169229
1.3426498926955	2.40184967689038
-3.18787484974511	-2.49150801307498
-3.55132459800362	-2.2599064396172
-3.77333951127501	-2.37102770623182
-4.20933988218995	-2.19318086322264
-3.65307052774233	-2.15853343949323
-3.35037740240803	-2.29844376103156
-2.79256048849781	-2.86436961943733
-2.86151975145469	-2.41494984707581
-3.22771800232025	-2.15490883919211
-2.73789882229615	-1.82398836181569
3.55371743996309	2.20722826845113
3.48580668268296	2.21996320117849
3.61913682631287	3.78365878724782
2.39862065198157	4.94347648970687
2.07487224094914	3.45561590958385
2.67672061626816	2.66795671743381
-2.60106651063556	-2.58533697364915
2.31379490460036	2.17935310931257
2.55908139742651	3.27734142149926
4.08867137426221	3.25868775980247
-3.19118553880628	-2.35154705851224
2.48890846550785	2.87545365868652
3.64151613180765	3.45752214484785
2.82251115451783	2.99588026324543
-2.1670959579506	-2.1882059802678
-2.49222476118578	-2.38018801888622
3.17527001610471	2.71535274755811
2.33350747830096	2.92873658977516
3.18109713353484	2.13573285717458
-2.05819368732932	-3.02561674960089
-2.78849359259703	-2.40727399162045
-2.64928364165843	-3.18692150128333
-2.4663883075642	-2.83847727586631
-3.47625891327188	-2.65804151283962
-1.89304676183611	-1.69253848516794
1.82724457160394	2.54545139238047
3.35390629448838	1.97510973034158
2.82757387550649	2.02625136013291
-3.56100230773165	-1.81148428672919
-2.31268496252386	-2.28697756053223
-3.3362350867064	-3.25607160436209
-3.45494573199746	-3.85787577732083
-2.85477475923877	-3.53917886488609
-3.63955786625908	-3.21264327855525
3.10655634280739	2.70508769127723
4.02556385972563	2.87893502720063
5.14796078743806	2.19901049605857
6.35746642956583	1.75045462538722
4.95309400804694	2.4411061213503
3.14543118442559	3.04807508375568
-4.63270000339318	-1.80065670865997
-2.65722401810029	-2.83810805705719
-3.93340266624561	-2.77503652050915
-3.37413642838448	-3.46902198578267
-2.93440248986888	-3.95464584717319
-3.44069099170152	-2.98563114510977
-3.22671022065286	-2.97974893327115
3.40848737495848	2.01868352493837
4.64925534592545	2.70883369332689
4.90287528281639	3.3684013848346
6.37794861125457	2.29930472233318
5.03000111712264	2.39954253576762
3.74916525169723	2.73105628356516
-2.31979728472444	-1.72330472432497
-2.452305563522	-1.83425891425126
3.07898574731115	2.81276570445517
4.94007173909057	3.15655630884227
3.66829417165174	1.96358640252387
-2.68927209607474	-3.10135189660348
-5.5021676618567	-2.59167293803634
-2.39920854910447	-2.78218081417328
2.01083673250959	1.98622931985575
2.36828704913721	2.90522630478543
4.47775510805146	2.29319474678564
-2.93858473765889	-2.69572732795377
-2.29817968081892	-3.21598398374021
-3.90588506851806	-3.5604138634753
-2.74591084294367	-2.65234427323499
3.21429197115796	2.95469345780593
4.33131755176164	2.41846572406353
-2.84120214820721	-2.74940382607957
2.50983879995553	2.97492465158299
6.05257571307137	4.43834123799278
4.61328530966272	2.77465731069916
4.67287525247687	3.45058286534909
-3.30844965137091	-2.09389363110526
4.49435831750863	4.46721366793513
5.59422092651189	4.70725682365982
4.34320169749681	3.13363509178222
4.38180705154816	3.45423104540772
4.80998705553428	4.08342518374929
3.90434679804259	3.07414363757968
3.51449262513661	2.59444868998946
-2.2081222957296	-2.72058214773846
-2.983471454255	-2.21522611683506
4.2351574480599	3.4864201959449
3.80879983148089	2.24072786740086
4.13805478198319	3.51145692646637
4.40381932611141	2.96999990244738
5.57446175626241	2.31942353365254
2.98545306517668	3.03954135764804
-2.41779888234105	-2.22322025880235
-2.31279655360151	-1.86281433670524
2.36690167509925	2.67558747214644
4.47086919343988	2.9306524877284
5.31594420938165	2.76820751963237
4.80898926170575	3.00172327842064
2.45670966817397	2.03552624415288
3.59109366531066	2.00839085575398
4.24672767028865	3.06298834630872
3.84401384704932	2.64711286212691
1.98280707824913	2.08411549312115
2.18506432096019	2.61407721099126
2.29842998333847	2.1255356264116
2.69206110920337	2.09472261129301
2.53756119713095	2.1434734465896
3.06030324953579	2.92891783905192
2.65772061625194	2.5760192421818
2.56566757408628	1.95732057610301
2.26349060155243	2.59359659947889
2.34024286687215	2.25761903995347
2.77839979366146	2.10603160586346
1.67385070445579	2.4809122429515
1.60443433803652	2.51014520789867
2.03316798567605	2.58244746873993
2.28181454589032	1.88269519565369
-2.86028807815514	-2.30899246672509
-3.08284992222755	-1.61956149565481
-3.26298821796738	-2.03754517889087
-2.48401835080506	-3.13281129142029
-3.77115580053467	-2.0121923815094
-3.81616733865032	-3.1333262918421
-4.90146230152755	-2.39521905189708
-4.3081049088257	-2.52012787550906
-2.38564305829796	-2.71667558110237
-3.98383577958384	-3.15406773574486
-3.36177298171085	-3.43052381533907
-3.30728321368364	-3.3088891035455
-2.38935958454934	-2.7831403147139
-2.75302682884372	-2.65487367281518
-4.54039699542787	-2.60430956238739
-3.59856443362802	-3.33973841946016
-3.29547006753482	-2.12804978128524
-3.47354060803765	-2.89483975350369
-4.97379137846589	-2.45877534333626
-4.35074302301873	-4.00379530407575
-3.5202831816516	-3.9910276690853
3.10870246999894	2.36170154752156
-3.18902594416368	-2.44904437080877
-3.21946777045899	-2.60102973671307
-3.35714150534364	-2.09568183454186
-3.49017357670166	-1.88251847029894
-4.03565736057802	-3.18618148682366
-3.99462292243889	-3.63232965010246
-4.17535531787825	-1.97898153528585
-3.3981393414392	-1.9422917026891
-4.8783834498568	-2.00664176144198
-3.28124152160272	-2.35036667108019
-3.15052979400826	-2.80014007083698
5.35522145475265	2.00489614129246
3.19272737995909	2.07446198996116
-3.80134753678255	-3.32480895264748
-3.73789928726468	-2.50668590673054
-2.66680087035032	-1.87401916911706
-3.51419367703622	-2.58812384937435
3.77393757000311	2.25269527178402
4.41946325013377	2.05839463022363
3.39460704616801	2.63875274651902
3.99820684684149	2.17941638179042
2.8969420451532	2.53149413520232
3.09589362552724	2.35053417082596
3.93809315667882	2.16403679322846
3.46305853418995	2.29978047231503
3.74633034483759	2.18728296979399
2.74395009274874	2.21763998549163
-2.97829830666677	-1.58232569424098
2.92619574390163	3.88550038755519
3.07124240752167	2.26890071236862
2.41249233224714	3.59156255508857
-3.27761232435227	-2.13415893222165
2.70041134901455	2.90148645211206
2.51651508367895	3.50424872062922
2.66549061887903	2.56175701344174
3.28125672382135	2.69313356498822
3.27432823305741	3.58934064906345
-3.75132801904994	-2.68584301570067
-1.91647347826112	-2.01695782150503
3.3421285518079	2.97131876665631
3.97894528991849	2.48795993480491
3.93108686050701	3.46690819173651
3.03885536336561	2.83960565719326
2.86962404633434	2.90545021927688
3.8184910197082	1.92936648586269
2.78068675661891	2.58336205959413
3.23666524131898	2.33781293791706
-2.57398461829497	-1.88557792649304
-3.67489633217165	-2.95384319374504
-2.39978928267259	-2.48403735073243
-2.95830448342694	-2.40515720557939
3.53427444774474	2.33618044153633
3.54446766330506	3.48960741585886
4.52054757617686	3.38494980373765
5.1798640378604	2.90722750783957
3.59630041403514	2.7253414453651
-4.57665373287038	-3.05299526355529
-2.81297946672871	-1.83134254175428
-3.90700957037236	-2.92313166995183
-2.40531353452406	-2.62874717047263
3.86480502072922	2.58559192424546
3.12581647358006	3.68245810374094
5.21210620149413	3.42207950970515
3.92187089421855	2.40417408365653
4.28586235825963	2.7393313357388
-4.01201002888046	-2.28230527050055
-4.95919644056132	-2.06148985244201
2.57818108185986	2.98876020659544
5.08223000417744	3.46200906348397
-3.51923229854527	-2.15382425211571
-2.49516300229749	-3.3617512934539
2.89614620749134	2.32386759907917
3.6226403391116	2.76323646067212
4.68074708040024	1.93041050696884
4.14983850356784	3.29593931051411
3.99390909039084	3.76084273356938
4.97365320232873	4.58522467981302
6.30682675240887	3.42565725733461
5.80039690994045	2.94318860989653
5.04096082412022	4.15306208954973
3.81869681383206	3.62429515918925
3.41778780231519	4.49347219296101
2.20032983285006	3.68510687601938
4.22462083339914	4.11157323636878
4.37145512937416	3.9736964376546
3.76654119696622	2.75212865451993
4.72873071961915	3.74012477337516
4.05619484114303	4.46924323974767
5.0467242449028	4.32989795616228
4.55862015232039	3.90975296717549
2.12428843224121	2.82128904623656
3.77898544767327	3.86120913169761
4.76133608410222	2.66028747221038
-1.65784841893705	2.59163098725571
2.29458774384802	2.95299105728635
3.16062991263104	2.93446789769707
3.03907535141696	2.72247467329532
3.30998564344128	2.68861729240098
2.03733619801513	3.55768530151049
2.89365268832331	2.46260362346966
2.63417861866328	2.45987615660517
2.70967600144149	2.31763764678451
2.52658885606639	2.26096988709018
2.86745987082026	3.09585537147533
2.43577490212187	2.84609732086043
2.74837830002113	3.55068349113742
2.86984101462171	3.56536446973182
2.52840805294834	3.6595665345075
3.21265474522858	2.26300832094423
2.90692231648298	2.05602477931839
2.13288479937372	2.46497459569981
2.86750185270263	2.37544642394427
2.51114528209753	2.23818030645908
3.6103312216392	2.527690724218
2.19642932517988	2.48864755497816
2.20338335287245	2.62746868303846
2.03407689710262	3.41235558834506
3.1355688239445	3.16709527556454
1.89030398932537	2.28737058671686
2.89619289240913	1.76044750487797
1.87013230418693	2.26879890160615
2.42450543137791	2.36690936309488
3.72048689405642	2.33122528504084
3.93267293973191	2.26211148968994
2.69737254199479	1.81396028397376
2.60971940246264	3.04353068615567
3.27904568875912	3.399579702559
2.43990743484202	2.141531326968
2.32230984357831	2.4825354720171
2.72624965190703	3.00895132148247
2.40789385485919	2.47948074928016
-3.42004529605756	-1.79656195838281
-3.43204261288034	-2.34552028397645
-3.04464177327514	-2.66079179479319
-3.39069158868395	-2.30982778581345
-3.70088417271689	-3.20654158232339
-3.31260773453125	-3.23727110040536
-2.7009143365295	-2.52954548301399
-3.06992099746039	-2.80614792351045
-4.7258193913643	-3.40136873138158
-1.91581531396314	-3.4724165577045
-3.94100764128724	-2.61197928211812
-4.27855602192871	-1.98827425166353
-3.67849782726799	-3.00114281989712
-4.353900573125	-2.56475022031538
-3.3042520533653	-3.42754767770756
-2.57002128853019	-2.54391896985349
-4.02571105162508	-3.04654268411206
-4.66152308180066	-3.25197695131882
2.87057883033806	2.06250345995609
3.52763061801956	2.42578580069641
-2.73869813783185	-3.05427585516058
-4.03623860327241	-2.06845392339772
-4.48522138983105	-4.04624474510308
-4.45357969138918	-2.84778350003877
-3.57006337072582	-1.80218804601252
-4.7169202155506	-2.37234428461532
-4.02808797896729	-3.44637645186488
-4.74054623221755	-3.64975336558283
2.39552367830273	2.94294804169444
3.89683665102838	2.22583080410525
3.97189978503086	2.0653543793109
3.05796559120825	2.73197940439499
-4.5817891676656	-4.48890868875851
-4.49863117748896	-3.96990607791605
-4.36453238559392	-3.89262452212629
-3.91992079876043	-3.07012185337302
-2.87089157244274	-1.98640403342929
-4.07806748190239	-2.86573345882864
-3.69228751279774	-2.88114832911162
-3.82032953442394	-3.92981969322169
5.40760617629695	2.92622654410701
6.82326931932508	2.03491615344848
4.18623774573205	3.24710047354998
4.37341093143757	3.29356607104687
3.96335425866754	3.28564333918435
-3.61373747796735	-3.37954079948636
-4.42064471232831	-3.28383131560562
-4.86367546665983	-3.66435983482627
-2.83098181852893	-3.33272047777758
-2.6811689874489	-2.54093896972906
-2.92989975316134	-3.06687296533682
-3.42479692843078	-3.04921203822557
5.86197196377728	2.66171773886321
5.70892087197971	1.99636441842002
4.53676645170887	2.35755606717874
4.56815814490538	2.83809262346819
4.21658315781021	3.23551378898541
4.48355113155858	2.62855030492311
-3.6073680670516	-3.6177157747175
-4.24006871106018	-3.28262049497778
-3.41523174601037	-3.04673252180298
-2.78489333391525	-2.53268412926687
4.81692240110575	2.08342684295406
5.30629638792143	2.2707786048846
4.67930021438606	2.40349284416679
4.36334051976077	2.24327755664323
4.2901192774895	3.33751551566393
3.93358173325754	3.79661881054194
3.29171686391559	3.76144466456778
3.2633893981114	4.91402490786437
-2.15016231156772	-2.46884179948551
2.76297831748974	2.83227800667785
2.78986772720187	3.67086351736353
4.03698929428283	4.14872424347739
4.30928867667767	2.83101010590684
3.19467951108398	3.54379653220406
2.65841450516945	4.01494934955558
-2.72525406905841	-3.03335937897852
3.85496830898838	3.53990366733907
4.29610034876595	3.05386859110821
3.63553744523186	2.22207964927223
-4.02030963514895	-3.11025491091091
-2.39837527582553	-2.08632065715868
4.40516933868072	3.41269339903552
5.10434339490274	2.29902093400513
-2.46515897943694	-1.65023891389484
3.83847090175943	3.78920375027502
4.19313731539542	3.21554824376484
4.03962649820056	2.13521610165371
4.19639756086273	2.97114349799708
3.96395140033865	3.05295957835058
4.42003863563198	2.54204549407282
4.11527081083659	2.18728228310015
3.44042725692147	2.36985619672101
4.55515875256382	2.36757424324323
3.984727235386	2.03161984658413
2.57558642272849	2.33818627044471
4.16658719569549	3.01192286921508
4.79943538672918	3.44181092937048
5.44316275905112	2.50259581284896
4.41425433976282	3.0824766429512
4.3653295369132	3.83789093510676
3.39199900485088	3.9578835964356
4.63317944691988	3.11534763679153
5.2124942340075	3.69122408231716
3.60674127164632	3.65338734279764
3.73415816260387	3.7228760841393
3.87738848875998	4.3704451661619
3.7065016957875	4.28097199857253
3.72518220738426	3.4377223331018
3.40420574442852	3.81457923345376
2.89917052689296	3.77615682332922
2.94811237470943	3.99978684509883
-2.64059511200239	-4.11988740989055
-1.92845765476556	-3.32092067860392
-2.82487996114757	-2.62440945512944
-2.85929601335116	-3.59698958437139
-1.79648482676794	-1.98481667983187
-2.2421942540756	-2.610600310485
-3.54944298151743	-1.89461560607015
-4.00406653675594	-2.62901267586705
-2.75177988809149	-2.47482808556732
-3.15138886304887	-2.172892935239
-4.38274970619305	-2.07184630587623
-2.17142614789424	2.00214404901833
-2.36784770124592	-2.4905679147387
-3.36817714093319	-2.23971128605919
2.49560830049932	2.51754512931551
2.86107526874824	2.16834305690033
2.03446900778959	2.27072785575481
2.8497802288955	1.91502619622196
2.53722689704611	2.44863015260844
2.16140484144747	3.00299181797469
2.32254497449712	2.10412650619274
2.4020312517763	3.05550140614177
2.39116027141365	2.18502143922664
2.14537931016813	2.7189246423202
2.86308092457228	2.86226898767826
2.96223135332798	3.33023444168812
1.89211090347407	2.28148473781403
2.45330894684792	1.99119579341483
3.81762612510507	2.63048867148651
3.15344365888714	2.79267651884754
3.31677469496796	1.96178481122013
3.07413331690142	1.76737943525622
1.94608056154858	3.75329691795182
3.55816021128008	2.32873938933664
3.90471950003806	2.32970452217672
2.72254224057118	2.22047397617822
2.24136107847553	1.37620445503585
1.67952769544444	2.52308728842772
2.37882080071978	1.95165050364829
3.11130442902877	2.44380582485918
3.99997243271699	2.0282505801197
2.01374587830374	2.14129167719119
2.0604644021864	2.9167828603305
2.52872482892339	2.58815847381708
3.424071533719	3.4371196312434
2.09488799122395	2.7327082106486
2.41196915229095	2.26355330871949
2.89967664644305	2.56239192232837
2.22017501156503	2.26668573051569
-2.83653061954994	-1.98744700480192
-3.05693513979934	-2.63420619013563
-3.29561466033948	-3.62517924613593
-4.30185947023281	-3.0989035880883
-3.19573157613419	-2.23523740395744
-3.08468308296742	-2.25110493441361
-2.90259874939729	-1.98943947771608
-3.62487032953957	-4.03268774510996
-2.73947139816233	-2.79612429478933
-1.65341275701712	-2.54466533332432
-3.65519160188029	-2.12005169232331
-3.4897185348562	-2.50452343446756
-2.17893721007632	-1.97707885624515
-3.94389822958847	-3.46687748869722
-4.46337551742004	-2.50731259629843
-3.58608427535441	-2.62019423333003
-3.67331625190734	-1.81878694807616
-5.0940348700468	-3.2405468980364
-4.11325610385181	-3.06422393224656
-4.2227338355073	-3.26532240064214
-4.3992484146407	-2.11664955255946
-3.91192963047226	-3.22309465484944
-3.59596089699762	-2.1927913357564
-4.2006963998532	-2.60374171943183
-4.05537570914401	-3.27686123146645
-4.45339953797682	-3.80987084686771
-4.35022759242284	-4.37147619686874
-3.6011762118583	-3.88756752146565
2.04270372151441	3.24460174713529
3.42368926151878	2.43863633162481
3.89645792162648	2.05428860039672
3.71805039438635	3.26081582811423
3.24078824885765	3.08023889862451
2.84664645299156	3.48525197652204
-3.21681247987094	-3.33204359710256
-3.93167466379706	-3.64585276554216
-4.17123940841161	-3.44579969521963
-2.99297585114113	-2.45972291855279
-3.22664682459118	-2.4077426627204
-3.29875155845477	-2.2230748154433
-3.35873481731152	-3.09977401600661
-3.6566087341747	-3.38319605027358
-3.95111817187946	-3.58190138097232
-4.1718949900658	-3.52133194932789
3.62011161225405	3.86491483959667
3.65903445891752	4.30191689079786
4.59933677533084	3.05652158266117
4.45561940141582	4.00756469256623
3.98919130782904	4.36790550881691
3.84011536152087	3.28592107235396
3.75374344895059	2.53035035073343
-3.3474124432663	-2.77786711514154
-3.65563291046133	-3.69646958964816
-3.68031133990387	-4.10910770296624
-3.78615981203642	-4.04882988337848
-2.38139038727397	-2.42122287987756
-3.39574482022427	-2.11574517985347
-3.66839863574525	-1.96209552333514
5.25968704468402	3.9103162316877
5.75064801310489	3.74194747172092
5.44311986248435	2.7832519655356
4.67663084119221	3.80519745529872
3.92531567887984	4.39630604887774
5.0068330043677	4.83733945664261
4.51087171203771	4.60043313789945
-4.15319576118083	-4.72926209197094
-4.30687667083807	-4.33899548089147
-3.73935585726927	-3.69537620754188
5.13482223978736	3.69613397594874
5.58442421514609	3.44055365165537
5.37412220857263	2.55064509910117
4.40553141741448	2.5802533062384
4.44096497865041	3.43821594534478
4.09220176318692	3.19984678175734
4.35688492510075	3.38745935954759
4.98851949603337	4.0993160000985
-3.20372081102991	-3.8206532861358
4.65206678813681	3.16561585878575
5.18725099883698	3.12556537707442
4.7957421865494	3.09743915789794
3.60174057237887	2.75549507474082
2.96196539410963	4.16695497832517
4.05776239361785	4.3987001520245
2.97243334590612	2.64164819295675
2.69372001674687	2.36404445511618
2.9168575531624	4.10345542312097
3.88996968693318	4.74419440940343
3.46668882628253	2.07950764596658
2.87146086271206	2.8985539429278
2.53411589174461	4.64843973945626
2.87440561350219	2.47608170098579
4.82680701237333	2.71559947066709
3.65364251464607	2.66397073268758
3.32428469845591	3.02111108685158
2.46413986357759	4.2020266259807
2.91520114559462	2.3506596146198
2.29793955930535	2.37441555270829
2.58823661161319	2.33680764987869
3.2932181051428	2.79274670619667
4.34838837602976	2.87238092063866
4.45248111575849	2.22840786238042
3.46567544368999	1.92513900050191
4.35957414168903	2.40857853951753
2.20657367655666	2.92092870965438
3.44280041618386	3.66838949558847
3.64149892993146	3.37079431976352
2.9760458915796	3.53471459307083
3.27748782849915	4.02007303501729
3.95985123327794	3.03794068484497
3.43688773559177	3.54789991500775
3.93232044341847	3.9050531787896
4.10745058548339	3.17650034954018
4.0184960509065	3.63600241108974
3.43421496217221	2.93156775253077
3.33906684187441	3.82355291225117
3.64112839090526	3.51402058883312
4.16487692411124	3.85471305497106
4.60397393448751	2.5799775273091
3.85150001848009	2.94466757048971
3.17930411470975	3.37051659106775
2.92932766768722	2.76207127496073
4.87702738280696	2.18479371421
7.13886887371368	3.3985430201997
5.75957173053473	3.86905823901495
4.37297593248325	3.37912762405258
3.41582139127093	3.31180193685926
4.41743773083643	3.26087445974806
4.22668381043875	4.46250015577668
4.26265995310273	3.40424690751011
3.66941340437727	2.54997469306357
5.35247009994801	3.26051548699357
4.48675540138926	3.11713830299153
4.60190057953483	4.39217602193723
3.30520418008535	4.10343868868146
3.24899480045614	3.70891875024576
4.21252653106564	2.3888417587852
3.29999066827642	2.97939444002721
3.09286413808674	2.83320076663016
3.07507907627389	3.02281370701101
3.93878086024194	2.70377056430371
4.19846134153615	4.22608250213921
3.65721600398304	3.81720652438494
2.41328738238249	3.24632518045267
2.81814839718439	3.00962296462568
4.21312306740926	3.40993185666904
5.41107492618349	4.12222997979722
-2.69662822884596	-4.15547077275186
-2.02564204554024	-3.75408209843147
-2.52557657416823	-4.37748519006861
-3.52548879713178	-5.32671504517669
-2.62287076415468	-2.94235612842204
-3.64374369771327	-3.70095564685327
-3.61516286284837	-3.36499923434258
-2.60442443388524	-2.52000677876512
-3.39194133020072	-2.73710089781402
-2.56790230321926	-1.89494570462807
-2.31856495284027	-2.63064197183441
-2.19051861463956	-2.28603225994519
-4.59705989418029	-2.28832693892357
-4.1095037226106	-2.02986576754276
-2.5987298930623	-2.92472778923604
3.16625781639526	2.20058380242771
2.41913775502504	2.65499358273811
2.12416375973406	2.51413583166183
3.06809689152803	2.1291689270922
2.35525292832624	2.55318265731771
2.11800812306681	2.69407189202878
-2.31505747571917	2.5065506583951
1.7917600711377	1.6249692616711
2.58845414890765	1.99252518401893
2.76869891983796	3.33238008535508
2.49295634956365	2.42780189689985
3.01084154293157	4.13496981235555
1.77737392148963	3.38098510461073
3.04426375997165	1.64948579915381
3.2542666249693	2.80568504068442
3.32412151238191	4.0459319472399
1.86213467464305	2.64668384173126
3.25014017430515	2.4782280893029
3.21602552823828	2.52899059791741
2.53565128099278	3.25343950026334
2.5952316741307	2.13970324092917
2.87852045246392	2.62277650085819
3.20305312110585	3.00557209694048
1.8120700240713	2.44903381741168
2.51308703050688	1.77577699944435
2.05330892108056	2.17507608948608
2.4270489405527	2.3972289196809
2.58306097621458	2.81134891785741
3.10848581256622	2.87887158708303
2.24765094498323	2.10839514537969
2.71662072770132	1.81817725000111
-3.24483559720972	-1.81973042012993
-2.88784914193174	-2.23110883978614
-2.00569645799561	-2.64069035365355
-2.6866306094509	-3.25147902385458
-3.32931752128847	-2.16322829827486
-3.20569116808305	-2.0652459428713
-4.95374348263428	-1.77646797656944
-3.34379350129926	-3.13090499318982
-3.41630435667874	-2.87713712412894
-2.96135882803179	-2.19114383223728
-2.57824950658708	-2.00411138282934
-4.04145504377376	-2.19597286413151
-2.61685108713667	-1.75602537978316
-4.59041998665797	-3.06102716035669
-3.73686974655656	-3.58516517391552
-2.96697144953503	-2.24478975867857
-4.82777339330414	-2.42524141606511
-3.62950819069849	-2.54857076585685
-5.41766575073293	-3.35065324646005
-5.12079080490649	-2.51883689032347
-3.98385217061499	-2.72486910055312
-2.85914711879506	-3.65470677465857
-3.62853139582478	-2.19108772497498
-3.2970286368832	-2.50196548575222
-3.11201077054394	-2.87879131914398
-4.58168838754795	-2.74732827306185
-4.86374503565508	-3.26966797146859
-4.07968468726276	-3.03816813540486
-2.59233878076205	-2.91656515607628
2.36851202394479	2.89341047694147
2.83128934795631	2.52433686879012
4.14102286058041	2.55330650708881
4.17587798519557	2.98044119958187
2.96221726849302	3.60649164543102
-3.5066650488928	-2.93482291362907
-3.26822067349554	-4.29312691851792
-4.48723487684193	-4.19134300064361
-2.18441214979147	-1.86239710351247
-2.99099563830962	-1.96002070130188
-3.88922347175667	-2.34682710096404
-4.45974904386637	-3.01510909485676
-4.47520360858217	-3.97490676797658
-4.19761972659835	-3.75559657239265
4.01607013584063	4.42517422689764
4.02646501423131	3.31573802636931
5.27135032591196	2.34953876963055
4.97381979782941	2.13339720556507
4.35290733705235	2.98786648786497
3.71602014750515	3.04849669037441
2.93388699797072	4.04689055095364
4.4475614289922	3.77171078312895
3.67966883538328	2.56882801965109
-3.596307116148	-3.49160339535532
-3.75527767508471	-3.49340184940359
-3.52150742971747	-3.10977456047727
-3.14929428832328	-3.97534949118963
-2.75317160678223	-2.22164703739442
-3.00157931283823	-1.90409463920939
-3.66494798281422	-2.91873192338543
4.41160621963109	2.96261061681407
5.5427275062828	4.39707183689508
4.93494521127342	3.28658530726993
5.37210219371077	2.8468873767819
4.88994477696797	2.64643047544861
4.21331490468666	2.96040580255785
3.44849970110828	3.87521850535448
3.27544017410639	4.88534735024727
4.50033356059189	4.85883841455975
4.62025201035568	4.3787937908981
-3.43976978815415	-3.10777327848428
-3.98831233154747	-3.27630682582431
-3.99233546481231	-3.20915819929715
-3.69872412000256	-3.77993449818708
-2.1472393372301	-1.93060146685611
-2.55732699797467	-2.19369188477111
5.18573084431218	3.94614271461797
6.43756257347857	3.98155017228354
6.82722962026842	3.09642322192154
6.25866167605266	2.6895559698114
4.51818554395612	2.87605961995569
4.11965597697043	3.03146008104522
4.04376685582407	4.02915012850229
4.35077349028042	4.46699956656726
5.45484964889936	5.09791855133342
4.88997438871961	4.67881678289976
-3.97553902885867	-2.57290362495974
-2.86903775087188	-2.46420501388872
5.53827985451634	2.82150666334659
5.99307319920806	3.48377027995689
6.01814965637964	2.03416078098296
3.86479767620427	2.50105428017748
3.69062123497687	3.11801184280392
4.17595946972521	3.48403912020397
4.77911843350926	3.32580034454411
4.99572300428108	3.96872874515627
3.90138382961351	4.33051732659856
4.5467700136117	2.88263136367505
5.56546099294341	2.85026002620681
5.29204219898249	3.59156219349305
5.2916159649666	3.31680634995089
3.42502017000954	1.80133817758186
3.44977574651104	2.84169881368924
4.80631126387095	4.22203722024403
4.34064962556051	4.57542143334779
3.31568199195841	3.5543273702509
4.15105907926877	3.57974184836335
5.10973128608482	3.6800462487631
4.30121759550246	2.4038500294702
2.36420649800858	2.39866979754478
3.35533536091764	3.98824974080918
3.73184864732592	3.26337408562543
2.67334047305111	3.16444761096196
4.05863661961344	2.75242440946493
4.55393730552104	2.65228775353075
4.06275350033336	2.42841778899025
3.31909835457103	3.25930461593449
3.32244723576787	2.21106907751042
3.07800922336533	3.15087406720611
4.39067577154178	3.75651397102752
3.91436677196464	2.1512663784083
-2.93070888031654	-2.44740428015058
2.35127180873367	2.98216575054817
3.92439862762564	2.34327455208728
4.0296588956945	3.16788845610828
5.00873783884532	3.3720806000282
4.90254106315073	3.70975849550031
3.01516141344556	2.92293862078579
3.88085709777976	2.8311588659837
3.81874107918227	3.65649481352187
3.58162157684088	2.70008593257506
3.03988183136049	2.58234512769375
3.89421108889778	3.08152059472916
3.14421576730351	2.73144735629125
3.01793983122131	2.48605525838177
2.8616973116417	2.35151803394917
4.09337733065358	2.2797166876593
5.4722233970289	3.32938736074825
5.43931807571385	3.02143265696655
4.87205026095416	3.41611680026379
2.85685618194583	3.2554142680071
4.11145060991472	3.36952592885321
3.57397221756935	2.93838502743364
4.14063033438342	3.44277666591079
4.72967297694227	3.58949296676232
4.36111467390086	3.86943313589348
4.58899237561406	3.45190408123044
4.35182550013931	2.44318661158657
3.68071677729914	2.8146447310078
2.8381489209333	2.91274418105921
3.55092611411791	2.67611227925261
3.9694847774486	2.96602940127143
4.83195632969665	3.22194834223736
3.71027374710431	4.24861824722275
2.01880749338447	3.30415725515929
4.29757595824455	2.47335450303724
3.91127316636442	3.07850594007722
4.50723483127088	2.85815151241806
5.86012815484819	3.88389297202568
4.87758627419349	4.12044205456419
4.98942233992116	4.00245626284546
4.92851909921275	3.08210927762634
3.99899382219083	3.42286372540246
2.52891624216369	3.81503459150175
3.16696129159887	2.94044379644122
3.56405993478158	2.17554400844463
3.62940144262694	2.12603785985678
3.15777863322198	2.86045158965149
4.40222983659847	2.52766687760805
5.63850218779212	3.14306142529047
5.41925323202768	3.57585768782928
5.09519934807157	3.62473050375207
4.22417657978268	2.74829841999898
3.52746251541635	3.41356380085055
2.41979135921507	3.9837564212551
3.85816868574908	3.82768075430286
3.3842438269069	2.98556421137551
2.9051860992736	2.32316798409371
4.156142351789	2.81937402981683
4.87990407385518	3.23256036293994
4.07372522943081	3.06195569337777
3.77178483395076	3.47943651369817
3.36720974112227	2.92020505620839
1.95532281389965	2.60630076178324
2.35548369386633	2.89897900652722
3.13970041976726	3.17718826034329
4.17739328933655	3.10197787468385
3.92061301414227	3.13716232973807
2.65720247997912	2.84788445473821
-2.36130403254987	-2.38575397114979
-2.14845865421908	-4.61394796034673
-2.27642830197655	-2.95716081342886
-2.26334483265463	-3.1950266337458
-2.72919068338827	-2.62533804835334
-2.24534736426149	-2.2964812035713
-2.76977356748746	-2.26400920626332
-2.94816229096347	-1.91440733373045
-4.09820272750856	-2.27949432830063
-4.25505389058647	-2.05555455896316
-2.12475490150076	-2.1188762243288
-1.72569333487806	-2.26440369542071
-2.11492683652157	-2.15201514095637
2.4547300654354	2.52627083187023
3.71802506686007	2.69245692941391
3.21722157280883	2.19302434553506
2.7245617278546	2.58501690788101
2.5913012077071	2.47488552011393
3.81219992794695	3.15670791973216
3.34361035708828	2.07343155675443
2.38325111178209	2.19792181839009
2.26156401297683	1.81600222183099
2.79345876581894	2.44237605062864
3.28576535108517	2.92033864329406
1.54629990863858	2.94663048617192
2.64820438672124	2.97062857501595
3.22442083432563	3.29634566268075
2.50961980847906	3.75955835200576
1.91633161227883	1.84729071506241
3.05048291013351	3.90314399215
2.98820635966932	4.19775130626288
2.88357887232616	2.10127292662209
3.34995874924164	2.80909350074224
1.80810667664263	3.53169906140532
2.2187472903648	2.34027533636099
2.58804629163952	1.84400491550126
2.59005951263557	2.33727503035883
2.29456266953293	2.28173218928012
2.2556259969042	2.12503515441928
3.33651117019449	2.18224800620671
3.05077718436961	2.99285516125704
1.96772832306172	3.0975402337142
1.79923454683549	1.97059619379797
1.9276927345589	2.69958102721451
3.3122137570785	2.13850000879193
2.46748665099646	2.41872817447618
2.10314000066056	3.0746373995518
1.40947992407261	2.13553873338906
-2.44488864424936	-2.78720494708153
-3.80612079498946	-3.0785863533283
-3.67595450395243	-3.17856758484151
-3.40174516908556	-2.77512929204861
-5.44797521761828	-3.62615587389641
-4.26120891434102	-3.27962283699157
-3.17005484626418	-3.59352754385184
-2.87368685941687	-2.72452857146243
-4.13332167199662	-2.09041122246174
-4.14444435522859	-2.04164190800392
-2.97642722554706	-1.91047564512103
-4.46612880075341	-3.74926424129449
-5.30663263113279	-3.91167533613356
-4.74097363989929	-4.09687494441379
-3.41999964139162	-3.37727849338673
-2.6432404863144	-2.60329258257604
3.51634478454244	2.85173931985363
-3.0831939369256	-2.05693833616478
-3.64617464453401	-1.85149193502331
-3.08085594112626	-3.90862757851834
-3.53251896316569	-2.07760165443679
-3.56306310798468	-3.18527952714879
-4.10872876117385	-4.20402188977378
-4.97732275605177	-3.28945742869705
-5.51721910498047	-4.35345187673701
-4.13773280902427	-2.95356827900219
3.05939067685305	2.20953429465879
3.3963695956872	2.80367533457701
4.34412117391536	3.32121515961408
3.45637451713379	3.25037394363372
2.46947198508412	3.27685022997793
-2.3323696266315	-2.97037030073673
-3.19651078645378	-3.54654834333693
-4.02232146766154	-3.61678411338264
-3.13171044430713	-3.15348156010219
-2.94821906781546	-2.20741560482607
-4.54177398171183	-2.75240644042923
-5.57078084619396	-3.29398529086417
-4.68638644782959	-4.4174333428954
-3.87424085874151	-3.97756295288085
4.16302967997742	2.68586963432413
4.76964143097178	2.85935569811169
4.45243669196933	2.44981656312786
4.4110093001988	2.68125838543649
3.70869318050348	3.54907302476565
3.05690884490345	4.12324366451126
3.07114385266905	4.62525542145921
-3.39591463611149	-3.91973523711063
-4.31046289682215	-3.30456991599633
-3.59227978758245	-3.03224391243144
-3.42251110706578	-2.01307966111004
-2.31854628649315	-1.92695636624714
-2.92279147291313	-2.35884942636537
-3.18089004167358	-2.05505025969388
-3.01718132249715	-3.49195279362387
3.28690374733851	2.80684095211576
3.87501922577472	3.49623789135271
5.215822208016	3.29878951782164
5.18463842545099	2.69013559741297
4.69310796712195	2.73728499442599
3.79589648864437	3.58845929310532
2.71028400555257	4.41599225242977
3.70580842805111	4.49490777908172
-3.72291496293192	-3.65115985255314
-4.43490827197034	-4.45966664675969
-4.08602855104158	-2.45080888376716
-1.9897909028573	-2.58147352669686
-1.7057701839456	-3.50731254204389
3.8227031791572	3.27265369286113
5.79734702993504	3.49805657440435
6.01397727386599	2.68098718447356
5.69891600013549	2.97843171782525
4.53285446631489	2.38355278660041
4.38704368134928	3.12107371681207
4.41737765392845	3.99296689056911
3.2898617931221	3.70576257246183
3.59394374801099	4.06239073548309
3.62768261058572	4.55691718593698
-3.52748602454427	-2.51772130848467
3.47196863383161	2.48471857178928
4.62038080384085	3.14898189501111
6.40562740659883	3.62002943250928
5.76163502761644	2.67646819579378
5.32003264973233	2.09040755491638
3.94151897788861	2.27936924595648
3.58784425352949	3.10865986922694
4.563121442234	3.93730280256947
3.98073277328657	4.34697493532056
3.20703842425162	4.25561408870177
3.16508200899782	5.84640890221626
2.93990552154089	3.81973274804167
4.57653786711963	3.95708779252798
4.72700528665467	3.41760340920195
5.49599207887411	3.23639971550044
5.1748806022417	2.80529520180534
4.98406395014594	1.86501495773989
3.4381411518045	2.12547727610069
3.36876433017122	3.33607686225207
4.09398277528897	3.97878550103913
4.1756601437776	3.75681063612314
3.47523618925419	4.53394061420899
2.76412527102436	5.07020451013569
3.00439803312896	3.02201074136217
4.14768926055475	2.73485657301758
4.46503504457129	2.301296371931
3.58115807129764	2.20148312629629
3.21495951109364	2.63661764538286
4.06195373033064	3.98717785242679
5.39853790017301	3.81376989209008
5.81339862301812	4.62163150152435
4.52271517538671	4.23962504889948
3.47392517831276	2.27474061276007
4.08052897604176	2.44298711281357
3.58896816631149	3.1985909055344
2.49193145921963	2.33794353502962
2.41466084506669	2.43515386577159
4.20335181570687	3.14660007144167
3.55952548107553	4.50980273568498
4.0957594777062	3.80237718819041
4.18536969696813	3.34347348562091
3.0932546110873	2.85338177853021
1.87469762742724	2.62389797199841
3.248864312228	2.56623674004166
4.51460599393943	2.34951573392286
5.43315854449227	3.16171459652776
3.38386871769164	4.08073002234488
2.34337282281601	3.75783252617752
2.33324893261213	2.85210326502502
3.4822605958128	3.84338452937081
3.50763095346956	3.44015252940314
3.65597019455257	3.55509136723855
4.42331764524882	2.50488077414535
4.26190174741308	2.72809332109192
3.20087910264564	3.00473086689577
2.62533978555894	2.67441103497707
3.75161858435809	2.42007786929451
4.2569655423554	2.33201706967313
4.53770937405111	4.03813887554692
4.12890209406353	4.87146255208418
1.90496813312297	3.33295371154111
2.13687366740178	2.65479816362458
3.6536335418304	4.2060786429948
3.79745521099768	3.75665006024736
4.60707117493088	4.23365062991397
4.6621693428651	4.0423075383854
4.6165503904649	3.64148453889369
4.59153809099783	3.26088308180032
4.17052040385797	3.46708312983414
3.95371314676326	3.05508745547086
2.40921528210932	2.98460718191235
3.09142665060708	2.23964472148145
3.38219985322566	2.83170597182777
2.7732526912824	3.8531212833757
1.96167962271615	2.57642754577739
3.46610964287262	2.95495465965632
3.63580819042244	3.64851919267017
4.85955119715061	4.34400429089766
4.74206098250787	4.36190054013029
4.00219103212078	3.86826161950443
5.08841655222959	3.26020610041059
4.44382353018718	2.70508677751718
4.16558724229981	2.77649277276019
3.30249841803457	3.43872234372823
3.1859459579593	3.68926901740467
3.78954869575645	3.55707484351351
4.73672555382986	2.77271166502128
3.14438154110801	2.35212293580093
2.31474573673581	2.19042961556561
2.84301775445543	2.03683909843177
2.36177412557382	2.4933355501501
2.09796201199455	2.16583304381941
-2.80570106986786	-3.43642542995454
-2.08411654537494	-2.09610174739157
-2.65581982302997	-1.70168079163361
-3.6431465911365	-2.35662529515648
-2.68199390551991	-1.60904316459101
-4.72797516745132	-2.30616324043209
-2.95801164748583	2.18934343809105
-3.00124209975887	-3.879654445965
-2.51725288209037	-1.92529871289502
-2.84023214204303	-2.16127222352151
2.71731476458014	3.05755011289806
2.79906317033369	4.26931797346318
3.73949029942177	3.52313349471786
2.66547913999273	2.62037634944745
2.03993459496727	2.31553457001389
1.94822481115824	2.39485931658889
2.54552613516005	2.54004969602221
3.48008725823727	1.85731360414717
2.14191285167013	2.38985059620966
2.05570305024974	2.42286115378134
3.46776871081843	2.16140618863632
3.44824562383866	2.16570665956498
2.08665515493766	2.27373209687639
2.42027896397509	2.33219077877649
3.61779699395023	2.44513935305557
3.52899459175327	3.04567539135083
2.72848633490521	3.98187942304988
2.32104494633148	2.42067474612221
2.09753742945135	3.50084202860471
2.92895636654467	4.18045908411288
2.59343450964509	3.68412246839579
3.50674814908951	1.33362701756812
3.32300662869757	1.89551128985802
3.61950090987622	2.55277549222531
2.73175559120133	4.11804912183713
3.13467040963117	2.565977307276
3.13543716771013	3.34017400433265
2.9861071016982	2.96286573528849
2.67651484276974	2.60220647042171
-3.32855062871151	-2.58758128349378
-1.70479478978067	-2.3884556742626
-2.5053615986315	-2.40273457057755
-3.28302134933899	-2.62746770109233
-3.88313320199525	-2.84508259976057
-4.00763960307454	-3.86320786276003
-2.71269197687333	-3.61650402956423
-2.24818522785528	-2.44445292584554
-2.94490822957812	-3.63277967443611
-4.81861024314	-5.05874596846314
-3.62785138760017	-4.18375138440283
-2.05291280987243	-4.11188028305317
2.53432607868457	3.67024163623335
2.61816757539001	2.63381813968026
-2.98528921784515	-2.07248170940393
-4.03719332471718	-3.01582801387633
-3.76201817019067	-3.73669492865487
-4.01039099905061	-3.91928450265237
-3.86231784327087	-4.54074174705478
-2.77183657779257	-4.06109057566135
1.38707118503898	2.69626997017044
1.82878636671457	2.26370927458093
3.17787757959969	4.16849901428006
4.2975619200891	4.04804489303537
4.61316828259793	3.26248555946482
-3.68209040186803	-3.39601297252169
-4.49529539042831	-4.13430586015897
-3.29809012131211	-3.71414480455448
-4.15773700096062	-2.00612113420318
-4.74388338153087	-4.11144098809118
-4.13217722102313	-4.72183787445358
4.22317542151311	2.27561813138664
3.6562280696859	2.58729687501002
4.45027335497519	2.96400519192645
3.42385330147121	4.22769105284973
3.24664814654481	3.45468509650097
-3.72066844606926	-3.19475902214257
-5.09428651928919	-4.7752924358098
-4.61896648529209	-5.00764925203
-4.83999099404348	-2.33694709803067
-2.42462518031884	-2.27160715913377
-3.45039387617901	-2.75463902571906
-4.06517922846045	-4.05404117285645
4.47892701486647	2.882027217236
4.65661231020758	2.92156416669184
5.47042853697725	3.11215964251591
3.59290165533135	3.47480008873254
2.96512878223521	3.9564290461386
2.85657209277562	3.92434718777332
-3.53710976356606	-3.14348418011211
-4.35420532561492	-3.21086933581347
-4.78589739106788	-2.5790738668961
3.18326488538789	3.07127392036002
3.73174333022489	2.86668326131917
4.11938297824221	2.75806492524716
4.98945749540741	2.95934163659854
4.4842169842173	2.83551689195332
4.52363067446552	3.2501306343768
3.89696277062634	3.87754486753621
2.69633297187765	4.08233416249813
2.06634934384776	3.84611905950437
2.73709460835411	4.34548365383071
-4.11403082475068	-2.39891820647958
-3.70934514903701	-2.63120029797978
4.0041176779868	3.67948066547869
4.07058188243536	3.29730203738145
4.24914061255326	2.1887841189294
4.18210011674831	2.77450542243392
3.72233388040061	3.52644292350229
3.58972340666465	3.98838938543012
3.10858127029212	3.93314455694955
2.54728395396238	4.35316565702738
2.61221830730007	5.1576052473136
-2.65404368792377	-1.95853923374702
3.1256116076627	3.5490870418064
4.74610793297815	3.00407884912172
4.67954131824097	2.55453450553329
4.09398700426776	2.02130330237753
3.42105427871885	2.24024064922272
3.85679643966249	3.27602889361986
4.06984126477403	4.97853528352972
3.21595167154488	5.0924295565504
2.56192169206282	4.24705697176036
2.50673209631686	4.33479511730617
2.72813674464998	3.72580284903746
3.62937463615965	2.13573932666352
3.75884158890885	2.34133221732743
3.76013422434709	3.62276799348777
5.34871143440456	5.50301250565814
4.13175329414357	4.54405707373105
2.94169749454581	3.36409574336607
2.5340543637579	2.57047769056061
4.40229102154956	2.09601970151951
3.65158938727953	3.11644061305755
3.72190481669836	4.4338292920678
4.17113679221412	3.35339728127627
3.16489269392718	2.65143079804871
1.96217754805092	2.80845074322788
3.36509257899891	3.70281417871969
2.9754557346211	5.57101164519827
3.38644448882958	3.57566126576626
2.31825104809943	2.89267833589318
2.34385682082349	1.76817839676864
3.79934156007272	4.67338006904099
3.71325709508574	4.3426595890368
3.89198782917474	3.18606753023933
4.20313309439454	2.78943473009078
3.53880610186245	3.74325588346319
2.92549288242571	4.20471048761859
3.19809257022398	4.44455763197714
2.41772666823212	3.34469371016388
1.93495279001181	2.27241326733295
3.47737968245761	3.97363697422581
2.99146342628447	3.79989197928639
4.09775867090545	3.75415740922488
4.19025321242103	4.13233603980605
3.60300370116173	3.31812641039561
4.15713501052192	1.95800097716621
2.55244437499066	2.44975905543877
2.7683292137318	3.4374127691461
3.23465172324939	4.47831839820586
3.41726311333145	5.04176385807065
3.6521322954463	3.21214747705306
3.67136090239068	2.29920941690149
1.93591098066365	2.80802050440774
1.96061481918757	2.65343960120441
3.15715794242017	1.69761676321967
-2.10929437602233	-2.6218268942191
-2.83313120744402	-2.41331217634943
-3.36905172899908	-2.47635115993331
-3.02571109597319	-2.02083608332388
-4.4978644877755	-3.17227113797951
-2.67306323524682	-2.27897024377989
3.00654964205322	2.54295178654756
2.25984769675683	3.62122867872579
2.8190059545234	2.80581072400464
2.16228101223548	3.87605421514542
2.99355797130645	3.3648026822799
2.33200913178765	2.40019859369612
1.94310252352112	2.99703173164517
2.32678829399745	2.89973988803215
2.80283160715609	2.03057108966349
2.37402207928319	2.78555887351741
1.84556725368773	2.11034449278301
3.93068970361024	2.0648325768168
3.80908144640754	2.96032511446278
3.55021397267731	3.05063669670717
2.7285233476316	2.42984637348597
2.70271887256259	2.50948974429701
3.13483871384754	2.4706453526356
2.39604697809313	2.91992543086879
3.32486869810792	3.49812634024799
-3.21167848476238	-3.52753484008515
-3.37980336108645	-2.51115652176016
-2.71573155028612	-2.42501496435394
-3.36679232476409	-2.36508256156547
-3.76521095612268	-1.94396963529193
-2.53388363587059	-2.65546275229134
-3.02284727662109	-1.35011606462911
-3.90825992966624	-3.32393330833911
-2.54831438511268	-3.38909563075881
-1.72428037888756	-3.43554123768174
2.090328408106	4.03622611378424
3.5343998506679	2.94746444655136
-3.39042860576934	-2.79076401152253
-4.47699630589655	-3.14905203469856
-4.89171890680329	-2.71627250347482
-4.28445450049748	-3.55559965402336
-3.8131145392392	-3.79565204444166
-2.74938049268799	-3.51787307527229
1.06563163747158	2.26327703087276
2.4522492568844	3.0524554072967
4.13273111489196	3.5139599052802
4.06479899891575	3.52211703170553
-4.25982914325746	-3.17210552706866
-4.42700867825105	-4.56289346321426
-3.1328028112333	-3.83071155399222
-4.87606646094142	-2.52228518072252
-4.84174980997941	-4.36044359871635
-4.8036592461569	-5.81609685384702
-2.83232136016593	-4.81216231334795
4.76947045556738	2.3732254891277
3.32035527582233	2.65932582515255
4.12828421348366	3.24855049894449
2.87769038929722	4.50714994997331
2.92507119129294	4.00998323412212
-2.98053891469673	-3.91138521526104
-3.59449053963566	-5.10645339536625
-3.86848850743254	-3.42601512005181
-3.33147404309015	-2.29926219360225
-4.85331497219001	-2.17119706668382
-5.59284705258133	-2.895290201193
-5.05550746593614	-3.44405315922101
3.958829203981	2.85851196049709
4.59933307637559	2.80647842781401
5.0378795679594	3.67767018662984
3.77715135396322	3.30100844652511
3.03608724933922	3.09427270801632
-3.05211105084336	-2.53814908085615
-2.79842428857632	-3.40892030098583
-3.03760204276999	-2.70421001650605
1.8412998218625	2.85919656919772
3.32286532326417	2.86400697746216
4.24939539480887	3.51030879576542
4.75973875403459	3.9963439794115
4.10136144076508	3.94867128594444
3.76328295944879	3.81617003427152
3.26579744557376	3.07682034830602
-2.94833929780608	-2.11212019667123
-2.93735358111267	-2.48076962543143
-4.08037642168115	-2.95478582517949
-3.5626116559902	-2.64111120894002
2.88099306740456	2.30640961685172
3.84981925369312	2.20393231637862
4.49028400918474	3.53000854103614
4.66355282457828	4.14713888892458
4.43749829826522	3.97008551572468
3.7719665378029	4.51764697156641
2.43969633092077	3.6742998849846
2.92281368430754	3.00258566088254
-2.37598036388503	-2.33626834357249
2.87278609550094	3.1810580876244
4.48436638130435	3.94154636496429
3.87279702291681	2.33709264707323
4.29551153465289	2.73449617228538
4.48031380975198	3.28549334314111
4.30615941568483	3.87080221014327
3.74365850881319	4.14104741007324
2.78621021149228	3.99033520312881
1.9056367247745	3.03312117605118
3.99305439438494	3.13367805619832
4.01863393552906	2.23119509974882
4.74492289086326	2.285623860047
4.26022760077686	3.62222756599612
3.34721089315932	4.33497460042044
3.62677733182584	3.19731003623468
2.3427049197661	2.68606206686106
2.69426370832106	2.43376758465322
3.8602110822154	2.11419394393495
4.2949779372425	2.03128213545629
5.09319275412905	2.84584733318223
3.78668149372854	3.94162769267381
3.16205935573424	3.76460266599774
3.47467338179804	2.64771052640253
2.28755710615818	2.08694086167344
2.82728643231283	4.55388229122349
2.84069879283032	3.91545645969448
3.45347032240765	2.08433544610139
3.3399052002836	2.75508385960733
5.10867329751726	3.89258396214775
4.24354822022998	4.22165569668757
3.23810510691885	4.00475896362284
3.11954731202317	3.0742287906453
2.31579102629849	3.13747158779556
2.84629282732882	2.81914434283751
2.15998889046276	2.63176429247927
3.65892901073047	3.8642090577741
3.2577392704185	3.53544824596439
3.04391761280509	3.53466703608325
3.87777745629432	3.42615637993451
2.5155993573069	2.6930607116047
2.50226529449305	2.83794504265312
2.57331293914209	4.20944043512247
2.65257340292363	2.75834131297242
3.47112810006849	2.2664320876483
-1.88426465916769	-2.72991729014424
-1.866513727962	-1.89705905112304
-2.801130788254	-2.38244072270555
-2.34630450514476	-3.63408664081956
-3.18477794403494	-2.54416212990748
-3.60223146649683	-2.18056916956833
-3.50709182762732	2.24195304314729
-3.08608450625758	2.74177576126903
-2.14818247724098	2.15617057645287
-2.12549610754929	3.12588370740928
-1.99845410846823	-2.26124300029057
-1.70422806048754	-2.62526706100736
3.42717347064236	2.00412696841056
2.30043400163275	2.73023323444425
1.8662918756858	2.38947597277751
2.26532248892739	1.9678054488187
2.12146942058587	2.96025504545464
2.69941447931939	2.55038471032509
1.88496427233266	1.88265992189135
2.26479054042273	2.40619554348667
3.45487413898081	2.05719999113434
3.82316992190058	2.16959281323727
4.10829323617254	1.97629118346039
3.71163659052333	1.87590184192612
2.55512403738184	2.24671509137409
3.21454692239624	3.34450040632816
2.84916747549152	2.61047821900729
2.63823737649587	2.69679539638088
2.3372884216663	2.62151960534137
2.72811225491999	2.93285318972293
2.00497590237973	2.39864087017232
2.35094385204098	1.35577799839237
-2.99921383337346	-1.92971082834007
-3.096884535975	-1.87018669838038
-3.37433770237974	-3.09370342725046
-3.68070654600893	-2.97997148508119
-2.42203974498911	-2.96528829741487
-2.56668945805819	-2.26120036852342
-4.09071709989401	-2.10508039510095
-4.10276736353071	-2.61302205354764
-4.57599777470855	-3.0316022740016
-4.35218640546556	-3.26118563054477
-3.02400789608444	-3.26162221365772
2.8049702165412	2.88297804693264
4.55811725528152	4.15330594046935
4.68676301700652	3.29099152229191
-3.13016611484925	-2.81384254768811
-3.17465993239238	-3.77492691246233
-3.11825070954347	-1.68905986807703
-3.50072012900615	-2.25981025512605
-5.74548170824703	-4.06738482420903
-4.81374359278114	-3.72812756925323
-4.20800293039375	-3.44018455012028
-3.04977155280921	-3.06881599960085
4.71104008421896	2.4186884800361
3.30739871301061	2.40922352884208
3.93906601665919	3.44939888300513
3.4665779205596	3.97025926608363
3.78524358928136	2.98244748085945
-2.60418298750722	-4.2221177086
-3.39828244976772	-3.09323896360092
-5.3015915145583	-2.21144089717106
[truncated: 1,544 more rows]
