# Supplementary material for: A test of affect processing bias in response to affect regulation
Source: PLoS One. 2022 Mar 3;17(3):e0264758. doi: 10.1371/journal.pone.0264758 (PMC8893671; doi:10.1371/journal.pone.0264758)
Supplement: S1 Dataset — Raw data files accompanying each figure. (ZIP) [file pone.0264758.s005.zip › S1_Datasets/supp_fig_1/supp_fig_1_D_all_voxels.tsv]

inca	cter
-2.40392148899846	-1.94829278242616
-2.64171675980363	-1.89399746258638
-2.47548348012073	-1.9611726320431
-3.50798566074041	-1.77269547198892
-2.64174997902574	-2.04643444298984
-2.28406211985625	-2.1285173268601
-4.66928130246832	-1.5613571587428
-2.60751749505144	-2.24844983036137
-3.70829615097799	-1.80793529171605
-3.69575518746699	-1.55422740186413
-4.15177577424719	-1.56211761753918
-2.00326674782328	-2.05571893844209
-2.26988269632378	-1.73911974697263
-2.32709177803444	-2.18619584296487
-2.63465447411914	-1.56190945080688
-4.23644844054159	-1.62291821354351
-4.03123975389673	-1.54791072131475
-3.28987730751834	-1.83622610603481
-3.18255728718537	-1.86115441951181
-1.91276072843507	-2.11984411974897
-4.22017100731704	-1.73754011402113
-2.7869914174664	-1.92402692113329
-3.90109872142509	-1.86197914390381
-3.37235022263247	-1.50639403842456
-2.78689670484417	-1.8611228698786
-2.78690510149935	-1.99407301297958
-2.78693573802943	-1.92514338744506
-2.84229053562997	-1.56475695044888
-2.90896018025593	-1.6108179316443
-3.65618320472068	-2.12529910934324
-2.78691435980222	-1.9018830439442
-3.0240232425835	-1.90664269361166
-2.59288091894992	-1.47809393461923
-2.97953433028026	-1.61657204077542
-3.87697197166776	-2.22346977336036
-1.99214776747303	-1.8271475007295
-3.3764815525709	-1.83875136724537
-2.49674435835616	-1.84191915573688
-2.34345991615343	-1.99513312852514
-2.1300390694024	-2.3236354349522
-2.48353785543648	-2.58154436334265
-2.56815701434333	-1.94774247511761
-2.28637026271079	-2.85831508533917
-2.26675058996761	-1.79993526495615
-3.6182308215328	-2.12021333365843
-3.39344204311916	-1.94279079050448
-2.9690015468074	-2.07507346364558
-2.46819142385484	-2.43507104870896
-3.38666179279797	-2.77176556373358
-2.6130976184283	-2.17283775005715
-1.95723766991162	-2.36438963374811
-1.94782504447224	-1.31698493329053
-2.60120433986286	-1.78662698279395
-4.12663521558859	1.80224874585852
-1.78188349413707	-2.92903890533975
-2.22055532692708	-2.44621636784864
-2.52003529409683	-2.07201851942102
-1.94432442005556	-2.44576955892683
-2.59769849102083	-2.51366625395254
-2.12055573391454	-2.18111341912121
1.39719482472999	-1.82147280259926
-3.60162198320438	-1.80111719983045
-1.88423844065176	-1.54890884247353
2.17380374967366	1.47765260704358
2.6959820861774	3.12381894772658
-3.43560676426975	-1.51622144713278
1.79994698744318	2.61407407926267
1.43798014085041	2.12794768520908
-2.97002615894554	-2.55762870415599
3.05065947479236	2.89451782980591
2.31173273707046	1.61769703022765
1.87053643163163	1.93336112546893
2.43176226555069	2.4804232833624
2.73317832670562	1.81455438765456
2.45971925099015	2.90774207522272
3.05244179458482	2.64473149123795
2.28634219174339	3.70711805379424
2.50923387016411	2.09340843974419
2.42633591993295	3.38450491428806
3.40322002811097	2.85278031809342
2.63242022124993	3.29639803522143
2.44740647320196	3.27690304634832
3.28070534720183	2.52621862580897
-2.30001516914779	1.84656746946602
2.23390707567092	4.12590340540471
2.60972138940416	2.92118439637733
1.68486389908458	2.28255223149679
1.72981118849607	3.48224208872414
2.02534961426544	2.54735256935478
-2.19291637980645	-2.11856387149458
-3.94492085159516	-2.25689627129653
-3.62104183598415	-3.08014939483942
-2.61650281628943	-2.25286987388256
-2.20929184999929	-2.15799542762763
2.46241258252381	2.18054122962403
1.69146337123037	2.07964868848023
-2.84221973591559	-1.83361075159333
-2.20404957229877	-2.123033990029
-3.71458855695901	-1.59030460757603
2.78462805471072	2.61961497527363
1.27522450879261	2.33586643373953
2.06649142097377	3.63074456210036
-1.10211625021099	-2.54369263220831
1.93584998439689	2.28825207188862
1.95648502524911	2.81208010472517
2.26969043356347	2.60578792923851
2.4072315282636	2.07069676063941
4.0373213766218	2.02551312683081
3.77358474047342	1.77600517585355
2.37286914222617	2.8454058466373
1.61892347260165	2.824567697508
2.67211602067744	3.49169224750709
4.24870802027221	3.13429193143476
4.74001265038093	2.92536675535017
4.66316378421541	3.53449975302586
4.50647280354904	3.3475449581879
3.42686775765052	3.50129776301578
2.89012988944323	3.29987289182302
4.86833054113186	4.08061221933932
2.28633915130357	3.30290386504754
4.16210258518468	3.9053812841228
4.28810579254136	5.08297195330843
3.44404614677054	4.87652624551406
4.37426837820449	3.78133958059875
2.5961573639325	2.77307936290056
4.20040033947215	3.41374253407154
3.00840744518547	4.30164072195819
2.7157790547673	4.53535409399905
3.47789604980552	4.75711071568864
2.71466044061933	4.4891331016561
1.99120466678411	2.34993388789014
2.59788903605821	1.9048151704457
2.55626131253889	2.04114018981481
-2.50693941808425	-1.72101731807308
-3.48256213807236	-2.17888353799499
-3.1655433380687	-2.13262214763024
2.12905871577632	2.74865352140167
2.02154905431927	2.97241604756485
2.2840400379075	3.06604359260501
1.92452626161723	2.174038830606
-2.55433604531533	-1.88000538607058
-2.44856737886044	-2.16500607907038
-3.63478503339219	-2.36206623590384
-1.86365651090818	-1.87901515253284
3.08690077519933	2.31948707740275
3.87915120422744	1.93806273217038
2.66751364471833	2.77066008814938
2.24941381000698	3.22227526852331
2.55677004300463	2.2900823223247
2.03903526745918	2.59690519757335
-3.94617338036012	-3.06432673335305
-3.8325790214394	-2.12935130315463
-2.1601517247201	-1.65976222700491
-2.26799534117664	-1.08846804252263
2.22049785184975	2.13630162865777
2.51482994336238	2.298652166237
-2.49647294697343	-2.98299733238544
3.00115923516263	3.08218762903953
3.29900221080147	3.04836562669101
1.67839662588034	3.39011273135478
1.75605353754222	3.60582763977324
2.66363843591512	2.15737367961396
-2.01129424755384	-1.90494871033506
-2.5724003158083	-2.26483693422856
-2.50705536130192	-2.48481046326669
4.0200374013593	3.52973500901867
4.22075559553166	2.91510848319438
1.83158249214016	3.66338532794136
2.58367549675368	4.11873844597428
-2.50168926977674	-1.7731553196993
-2.61216424351937	-1.69821511797881
4.13739771480616	2.63691975519275
4.52092316424358	2.03368870779685
2.95188389620926	3.27880178548581
-1.95231166067043	-2.01563451101999
1.68461531019712	2.83778037457704
2.70690930620125	3.76872601828931
4.54837873031112	3.94953987243702
3.10241870537452	2.60028950256205
-2.44729388236735	-1.8328111441932
-3.48297154432926	-1.9931595262184
-4.40178539854177	-1.68202965767337
2.20674435775272	2.51868056663538
3.43793741328744	2.77075257430199
3.71896974352465	3.34047905359643
1.8897384106063	4.47409825500651
3.60369504942285	4.15418164789109
4.25156027252938	3.80690375256992
3.36095887776717	3.23264982619687
-4.06774931325163	-1.86895407468115
4.27888577205791	3.47695474274907
4.24810228731361	4.24536943834555
3.90843856010317	5.37164340551683
3.26072242629485	4.37550034891258
3.43800589305036	3.29230569719696
4.85258987186494	4.03572942566396
2.37458643286769	3.89385163919008
1.33946358749653	3.03721235660048
4.42967478194373	3.6351100698711
3.81192350406154	4.60125576116311
5.02860089180117	5.93318657775114
3.92717639731564	4.80661590434517
3.52735768062131	3.16487328625988
4.78763161768577	2.86023125106132
3.2347128146786	3.93064645625983
-4.79313098801962	-2.88237174290673
-4.20861740925769	-2.44293571840352
2.92780136242358	3.79100366502602
3.44082437832364	4.65951351184629
3.47547800930723	4.29812703098299
2.99136728001533	3.06882720959148
3.9888420768923	2.13721925184218
-3.77353099898894	-2.49423739706898
-2.3378917599342	-2.47959404120578
-4.08879483218828	-2.49099364120591
2.01643361492297	4.56165600870599
1.63387851600629	2.54474097569698
2.65316649316651	3.34746784918469
2.0810638770192	2.58407011182492
-2.35049714955132	-2.53643505754643
2.05391426776649	2.03357888474984
1.97888214511816	2.15729250133131
2.9875578410566	2.64909499331105
2.34192258768032	3.22812688625344
2.92698086193986	2.37708043138672
2.45788841814358	2.94879826287357
2.26621965562994	1.94037598353269
2.32492473933111	3.12814653209894
-2.33200222401361	3.55180558186067
2.06007771224418	2.60340770344673
-1.98642807202286	-2.22296147300533
1.71250611660857	3.03236230028405
-2.26422353724075	-2.13669677288093
-1.92368363801672	-1.88708146916592
-2.23808075832758	-1.97985310642784
-2.6793954587713	-1.67375686927567
-1.966114205425	-1.91723069071896
-1.75819570810001	-2.90193255781379
-2.0140088495505	-2.37024454408035
-1.44878445404441	-2.45896463213453
-3.23929724557884	-2.04606435871794
-2.12556991222122	1.75024475539428
-2.31033221611514	-2.18457778486538
-2.1341257414772	-2.188685671003
1.38657140854869	1.29339727658182
2.3959240546984	2.79835730796595
2.35820657470425	1.89526963982756
2.03824734569395	1.57749279072057
2.47054228774045	2.18093353933407
1.77260919170037	3.84138518949652
3.14662802330652	2.25780432976966
-2.03218106998674	-2.05653697224481
-2.55428402388514	-1.97242619509205
3.37839766544654	2.56814711655365
3.47828156665659	2.49947026837118
2.9354213829317	3.18924272648654
-2.66786669218359	-2.35131473240845
-3.64070033688668	-1.7423383285638
2.44053571054537	2.1845283688236
2.71247539432371	2.51965356472589
4.25369951342927	2.84066223315186
1.71701225783829	3.25539773481973
2.6120362239046	3.79891230802772
2.16818505226156	3.69592351602028
-3.8385756850535	-2.91218910016875
-3.9585093487184	-2.00229813296672
-2.01200705426469	-2.34249227813083
-1.76362588649958	-2.58946220572398
-1.80247105243477	-1.5372554509811
1.7520401989999	2.69431019849964
2.53185317592867	3.54685509669623
4.39642816648125	3.94569584716993
2.79786059200058	2.7136814818808
-2.01776697326911	-2.71302569276939
-1.46742941390056	-2.13170678538218
2.64905879676484	3.63518985835146
3.26820432050414	3.86460812919406
-2.73892250240495	-2.06882649768152
-3.89175479719623	-2.78585801474527
-3.82689084460337	-2.11164368375863
-2.93895063879927	-1.68875283894699
1.68617790904497	2.13078691439455
2.99865295354309	3.25946328505714
3.64353916905719	4.09904591576672
2.4453967346368	2.12424435689818
2.79411696772015	2.93708354876594
3.89964931480618	3.5900887651902
2.82460633282128	3.04730625184023
-2.72574556831352	-2.49120209443276
-4.82246166110977	-2.62369285849195
-5.10915085535072	-2.16807214437257
-3.09158178681765	-2.23523651114871
3.25961879195844	3.5541643625533
4.67895800151754	5.22799350439781
2.75072304812625	4.13756871735391
-1.56245098637966	-2.15154060156063
-2.24698863760932	-2.13107785148296
3.06129610152344	3.0461434202214
4.20265502120306	4.13353425793511
2.49549991102965	3.08835276964792
-2.76323641524272	-2.78995286046927
-5.76011682299926	-2.82961437575498
-6.1308963431955	-1.76528007346185
-3.15623066968314	-2.15615765021216
6.5600046782895	4.91641785183485
2.97131704832546	3.0986853500445
-2.2241344941268	-1.99440024605905
3.29941451488641	3.08267455728458
3.96703510288453	3.35518418204509
2.45829532731146	3.41660793314369
-2.62076316776759	-2.70365859167011
-4.84926244667219	-2.68342382778931
-3.38887270598739	-3.09884585147358
-3.51427646074648	-2.40623467152168
3.67925879751319	4.2676322076656
5.37717357144708	4.94958602379369
3.49823153562276	3.0624338169665
3.68846235070665	1.86167479182328
-4.06612981584479	-2.38914191107464
-2.69108360085462	-2.6504863101777
-4.11577322498501	-2.93885783721256
3.93350625629007	4.24253943890332
4.23028527632112	4.44452556217956
4.72113210178312	2.21040886240815
-2.57745826345639	-2.11275321388552
-3.06756813233747	-3.26817394307358
-4.49385692882034	-2.85831858822123
-3.50323233018735	-2.8104881806837
2.12669430918568	1.84433468795514
1.5962273480348	2.26509873212067
3.08518894479426	2.02912105726158
2.63664449498078	1.62584450222574
2.51295340068568	2.37190953480272
2.19235406594512	2.65799278404396
4.25326860702489	1.94442239220192
2.97326942706523	2.39226605271073
2.9863237379507	3.85338661400564
3.08599716631956	4.15314181401344
2.88215643275349	1.96059970379184
2.79613272912791	3.61193362014649
2.96848387967328	2.50890003317714
2.62305483135732	1.88092510164606
3.07824782322456	2.43717876389976
3.60482542410038	1.50858481763473
2.04074670847278	2.25007206796587
2.19648986068743	2.68949078256946
1.9084110171258	2.12392788063937
2.02096654395323	3.03364225890645
2.03467130188738	2.35249204419077
2.04752129782668	2.17638596564923
3.07699460042708	1.75143374857098
1.62292508155675	2.53767975620714
-2.24650536064197	-2.88235987964784
-2.51985105596173	-2.20690024326194
-2.05867364189934	-1.74695808696511
-1.93300677830144	-1.9466528255292
3.16284050886405	2.78559647413382
2.90630524841658	3.63426546412927
4.10391590151322	2.7499063040256
2.7324247632548	3.14668486574576
-3.44471070108262	-3.28589020737394
-2.57119770392807	-2.98315100033553
3.08750019934109	2.59717185192723
3.63882834593691	2.81456256748776
2.34286575602796	2.52220761946941
-3.75115872064359	-3.63155833185488
-3.0860410526598	-2.50810252320229
1.71222030143912	4.06460682542299
2.22302677524895	2.83806939232293
3.6071040551623	2.03482918338487
3.0490077971984	2.23122466990403
2.04658091416525	2.11156277962867
3.38880818666822	2.10914836877758
3.61622321495262	3.60895110788546
-4.10836820784876	-3.73237450120462
-3.4928511909551	-3.69046515984675
-2.37902633103877	-2.04881699885616
-2.46419726149117	-1.95083695530448
3.53869037401318	3.42889524406202
5.00627931306591	2.72187846982017
3.39378027326975	2.23960402099863
-1.56866872820841	-2.41365095104966
2.65544168120342	3.56824985228274
2.65112611824315	4.42274426253567
-4.12707371458765	-2.66203780539608
-3.02352157741611	-3.87822579182133
-3.57221395155328	-2.97992464947731
-2.61135000113512	-2.29990406460161
3.65978470660424	3.64996505089781
4.66726321349733	3.88265132969812
3.05826720410177	3.33901909163021
2.3343075149069	2.33100425418451
-2.38099673907369	-2.7752159337046
2.69887953037212	3.04536215355736
2.3910013957013	4.42126294436426
-3.20967099940992	-3.04524772289619
-3.460590539197	-3.24384469544569
-2.94143150990934	-2.30236436271022
-3.1643224822938	-2.52742469505672
3.75077944073221	3.91751626215171
3.27376121248603	3.92439701857101
2.24405782479346	4.85154376542991
-2.42300279219807	-2.46362502254035
-2.92103980701396	-2.36060417413298
3.16803885471287	2.66342158727265
3.86933271773825	3.86271266306112
2.95949691121977	2.49346337719565
-3.16547184479452	-3.23943790970756
-3.89981484624853	-2.03479539771292
-3.26189873770382	-1.56152651038468
-3.34336077953006	-1.78612441889313
3.54274508901901	3.5063012109289
1.82923561765585	3.18811186212813
-1.88451796894317	-2.1867422880992
-2.20725103486125	-1.65535512850278
4.01887148933297	4.78953099278275
-4.28628463238732	-2.04060080791385
-3.2367774175498	-2.50194206871829
-2.37684085816355	-2.60218634352358
-4.09056066125462	-2.59434062405587
-3.75337260682658	-3.70399778939349
4.32675324417087	2.46974732153596
1.77322536215882	1.88763608876025
-2.33791668461541	-1.87449804152349
2.01668239728436	2.2503624388752
-4.08331392651375	-2.21554767853622
-4.48832463457192	-2.64695546660028
-4.01805576131203	-3.37518738530513
-4.1170101927782	-3.25805892837523
4.11644286163468	1.85462511138781
-3.17987436513622	-2.21288579176916
-4.40371227353068	-2.55104731183634
-3.46532152333674	-2.94495732888549
-3.67555408250079	-3.60329520439705
-2.32840712657445	-2.31788717372418
-2.17093609474214	-1.99545501518032
-3.46171166980151	-3.94608164362197
-3.20148526056176	-2.92440390848809
1.76248672980527	2.74722921726177
1.81145420771343	3.08712277706589
2.27844794016205	2.78744968588155
3.76082037165396	2.97610175045014
2.44070623747323	3.62311166623152
2.46857908370029	4.07115503982016
3.02449042933162	3.70086730490518
2.67817851337726	2.04814994569111
6.40827427358816	2.55238081467987
5.76972142607931	2.83230042593683
2.95349793004056	4.34839468349584
3.36820249438825	5.0864538063676
3.43960212604306	3.28434281717773
2.64356437240368	1.88242693507
5.16440871206422	3.14980018322603
3.39782050708879	3.55435341983346
2.99709803179461	2.42833337157569
3.18898317871358	2.7463015933964
2.79920390463062	2.34020413830922
2.92595356108445	2.10455110672733
2.96206225510086	2.1099577876562
3.17920830207588	2.41559682920379
3.23409647807988	3.00665319642919
2.15067552975764	3.1473751403025
2.51470012730851	2.28072951683645
2.56645547384239	2.75736670627448
2.2548940883405	1.92770275620068
2.2259411664161	2.27909420820667
1.93384329113475	2.24937251992026
2.39906592016904	2.59776969519395
2.03174858197828	3.82009577865508
2.50104120097062	3.12424170688331
2.12134324565029	2.68652128901554
2.26300933908861	2.46780408176702
2.12539800612396	2.5631838004977
2.74762576581068	2.66765696821825
2.26939810480742	2.69796063881722
2.83649740029299	2.87588247804684
3.00175726146518	2.56565070768754
1.94964417123411	3.02974471620357
3.04666414741589	2.65185093966954
2.56471684668153	2.24326222448351
1.81919335861854	2.42709751307127
-2.37523486301947	-2.30087545973793
1.87166631899346	2.58996947258653
2.41814659514785	1.97505068980383
2.25457255558103	1.40790573587035
2.50619292521268	2.65464444552609
2.96982048216097	2.02948636577725
3.58263383316359	2.01342107891565
3.01476267735426	3.37991493404958
2.7357366818897	2.83263355136486
2.15294656430024	1.96424231327239
3.78651354999185	2.62427951859134
2.85960312751348	4.09727613638264
-3.75010844840571	-2.74042052826701
-3.45217226635201	-2.78967940750148
-2.06986031884983	-2.17339878191616
3.1766427786736	2.90427705018157
3.79450951451051	2.56676426344237
4.07940398040187	3.3741042691182
-4.60461555864709	-3.59361410359473
-4.63312263588837	-3.64904158797682
-2.1115962423836	-2.6705291417124
1.66365501741084	2.27819966424362
2.82721125472077	1.31689738982073
3.99631171280678	2.22461748139427
2.55624169787039	2.15596211335825
-2.69198427643408	-2.30211627187542
-4.82846590989468	-3.91638199450234
-4.67743365381202	-4.56197008653055
-2.82182221082694	-2.1760533485471
-3.21597659528143	-2.24263733032173
2.1734487534471	2.85499212237006
3.43356251650247	2.36643448827382
3.57428915344131	2.26420787930709
2.3248272620259	2.32144314270199
2.13138825834994	1.68317796361439
3.12044969739667	2.63971367392663
2.25668880976188	2.3017580048881
-3.82064454736303	-4.04671399602139
-4.4185764622817	-4.38547413417178
-2.74856508835077	-2.52782253456974
3.88205184267886	3.70816610197606
4.09558684602124	2.69600272801167
3.33530786765919	2.62850461893361
2.61276183627756	3.07423553419251
-4.52651551051358	-3.5763305590066
-4.16230672473177	-2.9409867753691
-3.80512398837138	-2.6919737634438
3.87106916297495	2.99685460733998
3.48012900965736	3.20346453497458
2.91496808954864	3.08338493175681
-3.48296782178456	-3.14583142096058
-5.14550561382272	-3.32682220319346
-5.63815045246513	-2.76051341991329
-2.88762870765782	-3.11819478804257
3.26151667693009	2.52157025629659
2.43299843804072	2.99838231351037
1.8303213823815	2.74929188109424
-6.30392059703138	-2.55179179405086
-6.02529511809507	-2.22839635783815
-2.94573327097295	-3.03434846412312
1.82301364381347	1.9330882165936
-3.21739968755258	-1.8012687221629
-4.66027792087953	-2.09076063103145
-4.31798728333662	-2.96153537218977
-3.87114597515767	-2.22474986543094
-3.72717525681404	-2.88870738097412
-3.66225381026284	-3.82295542770536
-3.29701222364365	-3.18964932893662
-3.84030901966095	-2.70355681439174
-4.2385194133053	-2.73064006132501
-3.30903021528634	-2.39528217985401
-4.57733712526606	-2.58317354361525
-4.65976988389741	-3.61906070413153
-3.66030004629745	-2.82362217076314
-3.4477575216156	-2.18992661665563
-3.75193923463497	-2.95267066829176
-3.78828818391659	-2.83194110463794
-5.66991225932888	-2.6004553705237
2.09794774586231	3.52897374084492
2.0337920099492	2.96707867464526
2.32707878472271	4.51920789291585
3.84261136158248	2.25396033916011
2.95069360756734	2.51676790929948
2.81352404304957	3.65734730766712
2.27898431568678	2.68597067163671
1.98452064417306	2.30717668251441
1.77654273540026	2.98055181538774
2.36304701446856	3.39075301260122
2.06737939645633	2.38451456748089
1.65931578814422	2.01650644880921
2.39470513466677	3.11874500558043
2.44717955095867	2.85618257641647
2.81287852845801	2.96485551985889
2.62740436478415	2.92489961911037
2.83910887199113	2.873201832977
2.65783170542613	2.64476562861756
2.84497463310874	2.53595288531054
3.36967410922941	2.39810972853791
2.94504541760681	1.98931522020979
2.2346316876603	2.86991650587603
2.7503677543988	2.8692701499042
1.79830356276071	2.70101609038004
2.56456871149005	2.85670242981714
2.27801259197354	2.78520704131203
-2.68081607209558	-2.38631489644624
2.56238854761909	2.46595206223431
-3.04956255975232	-2.37711674947912
3.11694452629812	2.33818366238259
2.15387293379046	1.99274889828155
1.75411451001924	2.80200547967161
2.25899718273689	2.77622924169215
2.84627525879545	1.67671180353077
2.46096884041518	2.68802509913057
2.69567496807714	3.11388262318241
2.86430563836513	2.25792275145116
2.93709535706182	2.57750552277128
2.91248465915601	1.96005648120102
2.47172626995293	3.03788210937457
3.24570127560461	3.18125030684124
1.85795099892219	3.20318615245636
3.94723864874647	2.02925140959292
4.22934600619252	1.97888202866917
2.76304438039908	2.46993638053788
2.83589766846295	1.86150702567468
2.15919310913901	2.57411988631304
2.44837604309969	3.32466369690925
3.06223037870535	1.69066077052909
2.49335099006399	1.70752048465012
2.51232718200421	1.70145848928379
2.60186211386319	3.25969531679458
-4.12326802289871	-3.56503350567113
-4.02585962387354	-2.46489534661566
2.16075319997699	1.71237104232896
3.37342160922602	3.40021099452079
3.42044843649025	3.00174302614217
3.81202646035092	2.90913202122378
2.45512292738523	1.87562717084278
2.34329658912291	1.93838988074987
2.23355760457253	1.59348089959754
2.40885112375388	1.73019580173669
2.82690743599414	3.15879815794543
-4.00024347990973	-4.01802617337161
-3.41549591818652	-3.37263215660527
2.37815140463825	2.66992203143889
3.87544350566517	3.36879797570176
3.93135775926099	3.27685636834383
3.60502371174553	3.07758270695108
2.40765307016933	1.59697384318791
1.69275840890745	1.64607418288831
2.20690809999213	2.28289164973726
-4.64377191361682	-4.11856046453643
-3.52866680641144	-3.63133219269475
3.05372072191736	2.59450105211861
2.79604069384339	2.5776584904887
1.80804196303438	2.43871431598202
-3.65106062021707	-2.8606767037416
-3.47543243066618	-3.50839052029149
-3.33567752323145	-2.26378932562517
-3.72520427651749	-2.45391304397711
-3.99951864495678	-3.32669015200422
-3.12657289042454	-2.74591078523173
-3.5922652054788	-3.06594906793553
-5.49045270216596	-2.38217192362092
-3.16948934186745	-2.99021514647377
-3.49871794134727	-3.27578954277676
-3.5901776192299	-3.47361760550104
-4.35262189735735	-2.17477630756821
-4.38900583858021	-2.38470164622274
-4.41197282540055	-3.05037495340379
-3.49694148318029	-3.55684995128041
-3.12928358949329	-2.34667450259886
-2.97818851504097	-2.03684472187845
-3.03693317378533	-2.35237789365633
-3.16794907867371	-2.20547895134506
-4.6428737067793	-2.42527443482288
-4.42090807847728	-3.43162008972495
-2.55653879846073	-3.61033385121653
-2.70022804934315	-2.52336980257364
-4.56190681430986	-2.64921096901205
-2.88880035989486	-2.66038927181843
1.92476256378443	1.93174427700063
2.48679783146859	2.06402329621173
3.18474285173884	2.63681501906858
1.86720229042205	2.97540133801391
3.37158563714447	2.75884500970766
2.43816675620523	2.51894724761675
1.61091066844558	2.27529994280985
2.53287054904823	2.65870160394131
2.69190597777185	3.36890941565969
1.83278399089645	3.05327655125296
2.64805025312931	2.39202881772945
3.03370314027744	2.34796998427182
2.77364172536445	2.27879529293983
2.55334577644253	3.09347193797031
3.37827605714925	2.54164996212408
3.67527871933799	2.84619437327178
3.17941539548918	2.44924231872708
3.05074579707592	3.21576056790193
4.28505448470653	2.79221224731856
3.80791021353064	1.94051040127865
2.66034816759035	2.78081376146231
2.38456149053721	2.40208781250162
4.67894349408695	2.88734480303423
2.3349262454917	3.12991945827359
1.78961660958022	1.48109506014573
3.68415506097502	3.18890920971178
2.28239779070352	3.62735383259823
1.84649237829854	-2.41048499784008
1.9192399283902	1.92973398570262
3.83334944099497	2.05995731792569
3.74146318156536	2.20228219769804
-3.93151384486364	-3.19553110381663
-2.66233815892948	-2.6658233854778
2.9652369076967	1.97614318346804
2.55537315117665	2.37936121794607
-4.34712259898217	-3.19028413523366
-2.52032048014209	-2.20823892606775
2.20394153378118	2.59308543161633
1.63094127001895	3.4836209153775
3.03781066807303	3.28457588797825
2.91147943531225	2.19966173073285
3.73289228178387	1.86209185152735
3.90871981433559	2.89238495327751
3.07841369756438	3.01242648817251
2.59158184631548	3.21121168160439
2.23658092779532	3.63522013544454
2.22454107689131	2.11779160471613
3.39688736863243	5.0740912143593
3.81367502987455	2.84374094089325
4.43830264669782	2.73883426674767
3.0298911924769	3.08964309729444
2.9311893669286	2.55577214447978
2.49906925306132	3.84883881647771
3.00982896801841	3.99382160153671
3.45078594505587	4.09906159679048
2.97399879491076	2.33895608614445
4.14627006382851	3.62496777985477
2.92798001762355	3.90650258237964
2.5056113156253	2.49003324282866
-4.13908300119141	-1.93577691257834
2.94800294943148	2.824570046438
3.42794077589296	3.78203217039525
3.61804100703328	4.48587634397329
3.23283385711854	4.82325583380655
2.62939613104603	3.27413648162288
3.85310489596491	2.78337468963358
2.71387435685501	2.80545276305806
2.79359566756182	2.42666825494835
2.0493510397474	2.35237756557458
-2.3811709333855	-2.11665718497772
1.73739700097	2.56173327364565
3.22032811324744	3.57480162311961
4.39271744017309	3.87790761726242
4.6224091761013	4.22525709234801
3.52073115757068	4.03729417930631
2.6518793179914	2.38740552624988
3.59193111193531	3.43385411144463
3.37914903679286	2.51845127236702
2.2123519748107	1.81717263759647
1.90091090640031	2.17897462540394
-3.79806883813369	-3.8584161082725
-2.58517903928021	-2.43755926394411
2.62758419481376	2.94513631941652
3.49771711685408	3.05712969564907
4.57852181862793	3.57382824932863
3.56019459418654	3.52014988479356
2.17651691303267	2.12069310641755
-2.19117695386506	-2.57013032138845
2.57539418169608	2.40667576832381
1.96434309088975	2.51319601593924
2.25493659586029	2.74258597516427
-3.30757443888533	-2.1737228754774
-3.39619609551422	-2.72210564308048
-3.91788317088422	-2.64005776611848
-1.60476860003158	-2.47616069548277
-1.72141072536351	-2.62825215653874
-1.46863942454056	-2.8307991975072
-2.44866587491474	-2.54932574910119
-2.79663366543342	-2.75284545807739
2.39645051014437	1.69922308149628
2.7362271199257	1.82311058927104
2.62967648053477	2.20818823988654
2.40597631152593	1.8362585540761
3.13225971555979	2.37200349684658
2.36564070044018	2.38171559944996
4.58871023816965	2.48375593166892
3.95622697939675	2.75043465612885
2.87394702788471	2.3997798932099
4.35502807128875	2.64244197711231
2.79708333409196	3.04652742730109
3.15427294727259	2.47124188977217
2.786341289308	3.26391043253187
2.57699353273369	3.57318501317084
1.96826526569715	3.28675288590202
2.07115082740636	2.92774814216324
2.3077518707403	2.05888966937248
3.10157886073957	2.48925598492888
3.40713103014279	2.61124073810571
2.52050219558501	2.99649717396519
4.15256519893813	2.44335879786912
3.15089414492636	2.97530378680333
2.83920459372283	2.72149561743051
3.19131668174564	2.67985142312014
2.57626657620296	3.28735261629848
2.3234870339565	1.60490523415829
2.59153235836518	1.89262256826009
4.69613961888987	3.04264708717326
3.71728791114195	2.81718822988607
2.26409284539214	2.20901258578161
2.3705141953	3.6786251093707
1.59443876554531	1.66057291060933
2.81566292626959	1.9552004149482
3.50387825775331	2.17328494066575
4.32799351199231	3.22540659910905
2.4086367157283	3.04003797011988
1.71647354669088	2.37385886168332
2.01359610230321	-2.74512562021248
2.12129317102454	-3.06257427118441
1.81762079510644	-3.18745731686038
1.9357570451261	-2.67726579203151
2.26913276483313	-2.52814620770692
2.08101931535336	-2.57942632205534
2.36839006378858	-2.51891780944713
1.90997098134513	-2.36216005824941
1.99902699075316	-2.31116663749286
-2.50299202686311	-2.29794308360045
1.83861180070126	2.40595595654424
3.23934472012957	2.38166648809357
3.25279073853741	3.32072014985776
-2.36459029593833	-3.01124452448966
1.7596091142574	2.92285642446303
3.1346200286026	3.32095695350177
-2.22127291781866	-2.43375709120295
-3.90046492323213	-2.17203288916081
-3.3359191362944	-2.73920159030424
-3.07417380468279	-2.66248090427889
2.08383401610453	2.44595228007573
2.01427483990038	3.7026041670645
2.76159553257166	3.70567009091045
1.66908474718822	3.0693898773602
3.33848896111821	2.81559254553027
3.62720283048164	2.61197075986916
3.88646634903645	3.03540938246074
2.59496443728067	3.22981166685001
-2.36589839415559	-2.07191879115673
-2.36966986844169	-2.71569897872196
3.04336449212321	4.13796241623486
2.32720440881733	5.70000291318506
3.36374777556518	2.23596581572748
3.17231655222346	3.18984368853794
3.59158548261989	4.05996385667854
2.87072784703463	3.89581286599755
3.29857404093787	3.99438064675737
2.42000328051432	3.76911087809992
3.15286484785578	3.70157843902838
3.88953496345687	5.55734375723959
3.60687646592968	5.13328572498293
3.72583521395204	4.39876744139339
2.54606457540988	2.3153003058031
3.42052493633298	3.7255320064325
3.03286110966664	4.1253214971019
3.34749314384182	3.96942397378401
2.70047364028394	2.62326876843446
2.12274540214003	3.39514646942763
-2.48953880327345	-2.73859088940787
3.10901577265569	4.23786512538122
4.52476941451835	4.55894438147542
3.44323795453711	4.00660058753668
2.83400635096947	3.2391089311228
3.04717757442469	2.80647096212239
3.95906281140082	3.44207854547546
3.28441659775472	4.14256733467576
3.23066820686283	3.32055959607693
2.88814641352932	2.75299727210143
3.77306280213406	3.90688285815188
3.52858871573499	4.44029000265269
3.65743273514305	4.29192959194678
3.21532454419424	3.86331284177107
2.54401265857844	2.69195243214773
2.55506017745628	3.60637473848033
3.78749608277119	4.41325945493552
4.05022024526302	4.06173193280984
3.18418763753781	2.43791166751659
2.13658264004182	2.91342934898038
2.67233788323548	3.21342522198684
4.03432550944009	3.6971900523645
3.62863761842858	4.13736063591502
4.09055007569273	2.76666261591743
1.63566296124149	3.06666837614142
2.3824629154308	3.24869416148462
2.53170586912523	3.31689315919352
2.93252032731938	3.06742831735701
2.85453138769993	2.55275063349096
2.73951072302078	2.83356542717528
3.52412247257651	2.43049501302661
4.41665273096917	2.56961215663173
3.97545663149172	3.95987036287269
2.21238352572855	4.04345311363888
2.22567218303292	3.2844613249437
2.12888268391471	3.77122774303305
2.70921075907408	2.29509060503855
2.24934977305493	2.41115678985936
3.17049379529479	4.53707991314864
3.08678025583943	3.95285485060134
2.10381241606834	3.48169112086002
2.72771612838245	3.35483003136306
3.27791781863245	3.26577078387529
3.33002641019003	2.47543628770563
2.3878088932148	1.93094802154173
2.57421255461508	2.83615787623726
2.02429478208018	2.64581201438026
2.18328652867572	1.66313464216806
-1.9064626175351	-2.24792736861489
-2.51396597863133	-2.09719437145867
-1.67374648419949	-1.94601056435282
-1.28048718133347	-1.76641576547214
-1.66571168463122	-1.88708837298739
-1.91069379550067	-2.77584208036068
-3.09119706259766	-3.30773009041084
-2.76330618382543	-2.98158696482962
-3.24288155448148	-1.7631368246005
-3.05033913629147	-2.59089693310072
-2.53187733606707	-3.21684683990014
-2.5037967550368	-2.26608554124281
-1.95105111810146	-2.00569799558149
2.02838278350117	2.34450976930313
3.06549610163239	2.01147648567285
1.92021307314299	2.18193282066579
1.66286951761945	2.43882540988978
2.54234385798023	2.0695113464605
2.83296651327466	1.82117504393437
2.80546577604639	2.33231444667359
2.25739544293395	2.07229064029145
2.44920731016364	2.36641183730718
2.06942355686315	2.19480127736049
3.42526157644383	2.84720829603491
2.03164743135033	2.71317099058201
2.93306891252844	2.21463885941867
2.30736787920204	2.90019491563609
2.41559119896595	2.40751300279149
3.33334542125625	3.38210540932663
2.96662093473255	4.33728206017874
2.3130208335014	3.29523151093815
1.69756459573657	2.7963359301325
2.01156403760311	3.34267407112204
2.34171383222239	2.369053526052
2.73196264131037	2.20162269939878
3.50105485728517	2.90890279956167
3.03792506135353	3.37445614550238
3.12993187410775	4.2156604740764
1.90013812039523	4.22433153367732
2.81493371184123	3.28981714672106
3.23866668993694	2.18636551422561
3.61305358989973	2.93888891125107
2.4949331439402	2.36699424774638
1.97853251611842	2.51642905463598
1.57873719417645	-2.71646180134432
2.70404258633003	-2.09421965244897
-2.02109450613869	-2.20305898642378
2.18306508480787	2.75580434524742
-2.04333552669506	-2.11066517465579
-2.43356485682904	-2.18110342378628
2.4439481973158	2.57007575640513
5.15373277087084	3.76687878900332
3.1147786914406	3.48308013604705
-2.522993074699	-2.12340234221413
2.73256114990416	5.17830373347945
3.79508956072076	2.44439946033858
2.04915501232088	2.82704799202625
3.13375699862467	3.13949934542774
2.938874665649	3.73212040778168
2.51185244820798	4.10374694038301
-2.41051443819536	-2.42793381332431
-3.13812845439156	-3.00357525429013
3.03348193228619	5.22782916269434
4.41099802075995	5.42022896907346
3.28065383424324	3.09333500788692
3.62116967121876	4.2788580872461
3.85258715463664	3.9833040451714
3.6262057124284	4.38742115225205
2.5377266595422	4.11376583740212
-1.818637073383	-1.96320194647265
2.54355115064309	5.64885035344707
3.80191764143786	5.01797670660342
4.55752856434786	3.92038714620399
2.82678613929575	4.25412548651826
3.25039162494316	4.35779669646007
4.40801382806426	4.03261973453718
4.2459446867365	3.68198723019319
2.92242920128939	3.27096199380779
3.42828336278694	3.56022940164905
4.59539841189892	3.70103306133216
5.01409528276743	4.05179879907626
3.53640605845283	3.60966651787632
1.5194601227349	2.24807954593604
3.84958959236316	3.21412116046285
4.07323847372888	4.25588374589251
4.94135242226184	3.79507579675835
4.33833773564825	2.76300305002886
2.50408259601159	2.5445543533328
3.82197288118489	3.77759856160079
4.96757784024037	4.0319059094975
5.55485481866501	4.09509001936817
3.58403221518925	3.68491684125351
2.85436970933334	2.14319822692987
3.66886638582598	4.69304641861854
3.42866524523532	4.05083165982406
4.77912271397683	3.67961472587377
3.56695787153489	2.99200111080182
2.08912778634125	2.29161180789599
2.657747838196	2.47466578202217
3.63531203577198	3.19096630474829
5.06340142748493	3.45027994078255
4.78019644724983	4.50449452219708
4.96743090282063	4.61920876604578
3.54269922353672	3.25615971211446
3.93540857796487	4.26735793553636
2.91331090465447	4.40591247784786
2.85724629862352	3.88436059124726
3.3002059996578	3.55549230174572
2.61273856480056	2.16273069895371
2.20492866036478	1.87112376366534
3.5751838905706	2.77654799476682
4.76930218407331	2.6223891239958
4.8480201873694	4.26676729348251
5.91199272618	4.51281302728157
5.55395963231873	3.99190443943878
2.53684462533651	2.06541277705977
2.06066684720679	2.74516912179165
3.7894057920715	4.64730574582375
3.5124187354553	3.79078296652842
2.08235582260626	3.68882440449371
1.79491136365566	2.57028174928446
3.34556362566959	2.5633160976257
4.06359414677107	2.60579360842844
4.63699099075479	3.09752415005344
5.87851320038812	4.61793801798733
6.19379728548016	4.6541087846891
4.45254356890156	4.22808156485039
3.00294741343608	2.98241865186435
3.15639370571146	4.21296657407508
2.87258193396652	2.95896484521916
3.89275034477588	3.97350874954079
5.17579601638892	4.43684192109507
5.0581636090919	3.0097815743943
2.34380345838863	2.99176805063725
2.90090231844698	3.19471028785649
2.78490673276389	3.32719471693117
3.45400490044194	3.61323178591012
3.63540958286166	2.43346186684236
3.77444604916273	2.66891894541459
2.83741962532996	2.11031456516603
2.82208757480781	2.55488387335986
2.16346501600785	2.13809303956547
2.19658994153244	1.82861400079803
-2.81219683091073	-2.78147225921137
-2.16745937272615	-2.88605135571215
-2.27629695824447	-3.00663409077601
-2.84118425674075	-3.79206119371951
-2.26669344065265	-3.16406409487532
-3.03857561198511	-3.3465396801355
-2.62126189089393	-2.17022772772923
-1.95939306921624	-3.13250780946357
-2.75278241634882	-3.30049244854415
-2.31170549967718	-1.7591322166984
-1.59775054551706	-2.81318327143177
2.71013916247621	2.40226598768213
4.47021159490643	2.07634450711593
2.2186028084833	2.27352955362654
2.14221071729877	2.07664815035577
3.46161666412	2.66248418771369
3.04685563752233	2.65331180627118
1.84903186179277	1.96101963396967
1.45277928866662	2.27027904729209
1.89947477489335	3.18455689717002
2.04342503069954	2.45613021340856
1.96814165235814	2.06857411285615
-3.1898154829407	-1.85440379580587
3.33356850604514	2.81389472125682
2.72696955581659	3.357994535828
2.18171606917237	2.64099990656019
1.64976760168656	2.79491973250195
2.589254743774	4.26617860718179
2.39885498655194	2.72260821243531
2.03838913969122	2.1606760207854
2.58914482970517	2.04688500577371
2.59870162804875	3.35281103742148
1.33796374732373	1.80105824626049
-2.57625239933281	-2.58986540620213
1.91407711141557	2.08491314771618
1.87615564518037	2.67694679118535
-2.60940112936372	-2.94021926837126
-2.63749187445828	-2.59808939970907
3.02404022100595	3.15975732558137
2.87849182369448	2.63027979001086
-2.71182815959573	-2.19910985534246
3.15933754768785	3.22537894840238
3.74431779470961	3.51055972953052
2.98122282971487	3.04598355402889
-2.30333557512446	-2.14095858589732
2.46483386780601	2.96796932367798
3.14964185543512	2.03161611603713
3.26580133420646	3.49553917773312
2.74067485870202	3.41897279334408
-2.4919794166684	-2.67608413772166
3.09428607832333	6.08039391412052
5.41920121291515	4.79387121203221
4.30186968489058	3.5128704406691
3.43069874387351	4.46839336420999
3.65469956038347	4.09348974709
2.85150506664538	4.19952822850237
-2.27116847900673	-2.1562029009027
-2.50867480291144	-2.80714949348651
-3.45537212825929	-2.4856273946489
-2.81505579295878	-2.09143812748395
3.57254308891513	5.20466623997639
4.97243474114766	4.55114961053653
4.87329017203571	4.00372784788671
3.26656507186907	3.25314347809256
3.76496779213426	5.41548569872535
3.43549301236235	4.6915062493839
2.69195990501655	3.40422226070893
2.19722237585773	2.26805617276233
4.9473084071671	3.83743791898914
4.54251852204508	4.39833199597945
4.64104104519413	4.6867669842555
3.24763674197146	4.01336321264051
1.70322143276134	1.64077891590857
4.05053847655539	4.15086484344327
4.54778698869162	4.32890509391503
4.23833108265418	3.45396751297193
3.75097179722636	2.72676122528973
2.51051248473736	2.47222678452433
3.95011030186419	2.6921044158092
5.22576796650626	3.97835686907184
4.74359925149911	3.99271211452695
4.63577478703269	4.39113162315757
4.01731484196945	4.67247378756851
4.35896691371112	2.33275137687692
4.36046861143799	4.40300071367223
4.73803954770853	4.28809187051372
6.73840636534383	3.36731159438986
3.58570168961609	2.60005682824638
2.351626784618	1.90520832753568
3.18314153740521	2.67394935065297
4.58553323134219	3.30136350830746
4.17152048605978	3.81232978804364
4.79264448211314	4.59949226004664
4.26083962196869	4.93922673867646
3.9460551064209	3.58145756925455
2.96385643718674	2.14525563151278
4.68922854200257	3.9393522027057
4.34395522277184	4.55989780513331
3.7927050390979	3.99125319372904
3.4588327790938	3.85710300768894
2.7223372844832	2.63523963151406
3.46289812539726	1.95747009288208
3.33495065868332	3.47270803000671
3.38780701979453	5.29709056779916
4.38914016360104	4.83671074921535
5.11331674648832	4.45180301905106
4.87085116514431	4.18846580756991
2.84580514165002	2.48438620777632
3.01779267972032	2.73627747664888
5.3971160566354	3.79875228182392
4.28787062780941	4.09371553615668
2.93696427605016	3.45350338869783
2.1126030356157	3.45001856149733
2.50470533311485	3.21260964648911
3.3016523089955	3.86916920509936
4.30041945866127	4.03144139426476
4.50183567900336	4.99758792635678
5.557397278705	4.89483489212749
4.2448552492843	3.45736665896405
3.04975587341538	2.86700669189195
5.10971381917684	3.4825189788413
3.71184844150384	3.85375079954588
2.5217837449233	2.94773262822716
3.06227097352189	2.83159857577017
3.53429527818988	3.77234999368396
4.26261265364039	4.63046342901442
4.95644754052584	5.01354188994303
6.21499351244096	3.67952994593639
2.7781289491058	3.28760050430914
3.95541497888473	3.61595719095798
2.61016824294196	3.96906694224104
3.15860282211885	3.64984274723461
2.64605602597314	3.74621950036422
3.26680654194387	3.83352884777827
4.68063489460876	3.38950334010845
3.84202218245249	1.94238331432442
2.26195203926479	2.64351223141123
2.77924882209457	2.40129619354198
4.13497805829113	2.42559936558923
2.81267398267531	2.08707865936422
1.79233461934477	1.94007975715832
1.7886029653888	1.6193499099932
-2.26125635640959	-2.64939999236426
-3.30646784650326	-2.45976885974139
-2.55917033389066	-2.67575062128108
-3.43100094125355	-2.6792056887113
-3.19159360148549	-2.82269967063971
-2.30500860632836	-2.68862163293571
-2.22913161187389	-1.85256322750744
-3.0236522890371	-3.05419720178234
-1.91671526527372	-2.90198804305416
-2.78615283991633	-2.80449175146554
-3.93679740935875	-2.23567803963901
-3.55323016406196	-3.91906808464802
-2.75929997418607	-2.4919380674805
-2.93277993476814	-3.12223012249668
-2.29799685872465	-2.93266507710446
-4.15762957597669	-3.10352249839908
-1.98927946044229	-2.70312058222889
-2.36379442995128	-2.80625859988447
-3.13835789118475	-3.13088207783786
-2.30345974686958	-1.85781786511711
-2.45094901253751	-2.43454015696342
-2.57335500197209	-2.99254795950736
-2.9010988576365	-2.75521230295823
-2.43788364780975	-2.630812594298
-1.55332551327545	-3.25517149649205
1.68397791023847	2.10048756093091
-2.87048985611851	-1.91426452898917
-4.38247734304803	-1.87770129991873
-2.49936123204449	-1.74319686543579
-3.77647167603135	-2.08490363407284
2.3181341427574	1.97400310038541
1.85459258777664	1.88103577707963
2.32591135447996	1.86531769939926
1.91231497077834	2.58703477727197
1.80302567586656	2.99471657747266
1.58524390288793	2.52943034029853
-2.01482225093715	-1.68463663195469
-1.82995336976414	-1.9411019895341
-2.77038895711467	1.97115760031241
3.7851822476397	2.35580007084354
3.30382371816047	2.3374163074829
3.93994220149691	3.8784819916738
2.54295314534536	2.4660541833848
2.82467169913476	2.79823420866404
3.6763244705393	4.26427271401369
3.76105311648962	3.08480535697573
2.30818108149181	3.80745198831117
3.77533949440051	3.88611082095308
2.80116469180647	2.75119765201968
4.06577313160167	3.60745201230559
3.8631363256737	3.80612476068256
4.1932077594525	3.76397953487897
-2.45545281309705	-2.76837283922858
-3.30396398403692	-2.41142213921375
2.70317193861468	3.34890913518248
3.41026729761091	4.39133954722718
4.42955238035149	5.07384800382264
4.36527313883961	4.32300784842052
4.49674910577438	3.83325088199453
3.65729770890084	4.33081530681607
2.91979167020993	4.37950811410778
2.41094695828433	2.67110319879417
-2.14204168162213	-2.9846149897791
-2.51684508321796	-2.01907064393741
2.23375993480174	1.85683655402532
2.56280944332248	2.67153307707154
2.91844718915184	3.19125208972246
3.30733102990107	5.07072318760262
3.24209191149255	4.46364133333309
2.89525086499549	2.21071535827886
4.26522638781063	4.08139098499111
4.13202368947951	3.71425698125384
4.22375592224167	4.13701020410557
3.23380896483888	3.54394305458445
2.48613596547012	2.50393621781941
3.72953121516962	1.87069953539434
3.36333868917659	2.89443409903652
2.72782227652588	3.86705582183017
3.27305391374487	4.87839470255522
5.19364664974471	4.13006605328421
3.69010632533515	3.05552207742588
5.2006130635768	4.69236598973937
4.66340321997816	6.60283488124071
4.46841876416116	4.21758842903782
3.40705359525501	3.19959778150451
2.7980375906004	2.6800605554708
3.82188517188462	3.01571960483889
3.68288287122106	3.61157865800014
4.25210638416262	4.41743693526332
4.09638883580095	5.25225770004471
3.38609855358771	3.78648662963578
2.05326473392734	2.69456504584406
5.40351362788192	4.70239300134474
6.47422201636412	4.6313541585552
5.24537587229971	4.79444259897813
3.98539726975285	4.62431539345977
2.13339541537338	3.88453285367032
2.87606697280039	1.71330221578676
3.3901978298959	2.26883849809416
3.78235389235317	3.68852838459456
4.11174174422789	4.68237461693058
4.4684667490741	4.41533724074583
5.08738640143297	3.9312850507738
3.10262912560837	2.7754753144757
6.71819652530437	4.31810743738783
5.55768531233093	4.57203582596732
5.12522815453612	4.14845692903407
3.64599721598966	3.98358748662908
1.9708722087425	3.33999742070561
3.33407483007039	3.95606834479761
3.48077713132165	4.76380116422709
3.40328762663921	5.24606493865312
4.57176606527811	4.94962355973208
4.63459124227326	4.05226693680419
3.60823387746028	4.468816087903
5.29414357478882	4.45847722324331
5.04412843694747	3.89009588721771
4.6366382991017	4.07274312007601
2.65068695816282	3.94154577937915
2.29598453030669	2.48971284474841
2.95901576507723	3.18654608143394
3.5172764593549	4.05470998856278
4.23014598607283	5.18059571534677
4.70905294243324	5.16677184185872
4.33304499570895	3.30513341747473
3.14386692388151	1.78337017533106
2.3304794124025	2.43557519405363
3.15542181715362	2.1918413884427
3.68556336037078	3.98125623234514
3.6979901306274	3.81986120385725
2.99112711288792	3.89056861106333
3.7958463664356	3.7967745524168
3.22550912795135	4.33864639352519
3.74046668735684	3.81978449596163
4.24666872971123	2.96752164372009
3.82597623692785	2.84874891279336
2.78532509538289	2.43864318447508
2.10111685908829	3.35673237279498
3.03303778606812	2.68980702536319
3.46165586721732	2.6866249536329
3.42499812019906	2.31984269878513
1.80922036096691	1.99585852328668
2.33187247885377	2.22889125693606
2.79976531803092	1.5350461561053
2.17433170903082	1.51793806023391
2.21759078008398	2.8711710920135
2.40261314229218	2.15723180899631
-2.41049048268125	-1.96237441948633
-3.09214939735793	-3.19751980349973
-2.6033423563897	-3.05010295874947
-2.51529469776972	-2.09580821061193
-2.00663029233972	-3.11057036549142
-2.27900960462623	-2.83025420361175
-2.54495706855843	-2.63839960805873
-2.70323388396879	-1.87594003678395
-2.26644400616694	-2.22587676373118
-3.03362499110849	-2.56373733149936
-2.88835689247616	-2.21257994964938
-4.0403856560679	-2.16862100784663
-3.44455769790872	-3.48578149584922
-2.54778334982183	-2.72262919043952
-2.89766249935221	-2.76185183660739
-3.29505912391838	-2.35738796968182
-3.43105451045509	-2.80161161068963
-3.94985625980565	-2.90497531659998
-3.72951166786611	-3.00002158471124
-3.60900020138401	-2.25104812848203
-3.03648193796816	-2.34985827033071
-2.30529054092749	-1.81696893363277
-2.69574303788547	-2.32673861227499
-3.34360435106445	-2.27428257182928
-1.82197320167991	-2.13617115993191
-2.72499472120705	-3.69415851281031
-2.17856236424761	-1.71091441883409
2.30721225200879	3.03808270119586
1.54661830765819	3.43844252266317
-1.7607557416922	-2.46993949400576
-2.90452733744767	-2.21685877339928
-4.29223445102285	-2.85196719063054
-3.14870871998879	-2.03837913945919
1.98508403005621	2.58632676697704
1.96863780124979	2.288585277327
1.63481244986712	2.10595240649708
2.93486405993001	2.33855422400696
2.77410319545814	1.72395769035965
2.84613077722401	2.03452389780819
-2.12542146753226	-2.15744394928609
-1.99792198954269	-2.60326803830163
2.42740283673079	2.54255570208478
3.10411981342852	1.84293122676696
2.61964592215726	2.92859582525286
4.50586963035198	3.4363008207945
3.76491474863538	2.52859557946764
2.4740701965456	4.06616803074715
2.16202613071231	3.29272991921865
3.41453351702834	3.78899450122107
3.54804056605465	3.87378880742231
3.14608588327063	3.77567434302107
-2.17193708160967	-2.04358508041124
2.51800616406737	2.74175080046588
4.39344370165909	3.1527855747361
2.85197602211311	3.38395879831851
5.29740423035062	3.79077821316034
4.26577297246854	4.13083511548629
4.10541142346423	4.00453675960343
3.73446466019285	2.47679764062681
3.25812708579235	2.22674366716115
3.83789069085499	5.23292231855472
4.28616299310557	4.91096360956899
3.88976400483598	3.67476216423859
4.34360603930548	4.45239526977732
4.07671268026274	5.5038399204614
3.36270356298748	4.53644409218006
2.55213999320243	2.67284840661219
2.86181314053425	2.51450807600104
3.33706329536615	3.08119944770043
3.23812650381402	4.42876176403016
5.06805438771747	4.50569501993308
3.17348864520637	3.66809074860496
4.62771267599929	4.79257075012089
4.52736627112548	5.09010467537714
4.18262457192266	4.1802208377701
3.10304277278119	4.82560778564893
2.17798232058786	3.77824514413638
3.51164814203295	2.68648440805416
4.17424415531972	3.73687974433571
4.00089210437795	4.2581032962709
5.5796528485216	4.62365010573631
6.6771279041932	5.03152707608401
5.6888659069034	5.40432754474468
3.36561052636634	4.77991215985444
2.93449116365988	4.26710143686347
2.27530866571712	3.66506164298108
3.47717421501971	1.85433330234673
2.8733107946315	3.18995891311114
4.2232741001652	4.29625416428911
4.7873126729711	4.79040845444535
4.77103418221218	3.84377221263078
3.3662271407716	4.10667939311261
5.09859714292593	4.83585690654623
5.08220078780725	4.93205581643365
4.62439894496783	6.10781400051081
3.5635583457016	5.05360247620804
2.25859636765229	5.18959190598388
2.43176840551367	3.40596450068367
3.72289968315397	4.10910974299696
3.34829847246243	3.79970657479543
3.30771949289881	4.90437694953339
3.53572963339837	4.61481773688857
4.33998115158037	4.06371315889452
2.5276631183986	3.91200788564264
3.38225696475223	3.62364256528677
3.74299196949087	4.83518783516661
3.89300992429181	5.08116460348316
2.25995079415079	2.95683692492461
2.89980984434221	3.80673682073145
3.35378460599633	4.89875383745115
4.14858598817289	4.75851442337674
4.14173418670634	3.56355694313726
4.22877859621642	3.37221158107065
2.62465090473459	2.49565221218565
2.66108544832073	3.19559944985809
2.18560508202663	3.308939067478
3.2602156817047	2.78298256917804
4.92361499726371	3.03210718508931
4.07004836604411	3.65241565314908
3.77368703660769	3.97031875108469
4.26047353743441	3.12287811010228
4.34257652702721	3.37174005837819
3.31132703636046	3.10803673892446
2.7869966964379	2.20003809311763
2.9004491317381	3.10647563466018
2.09079283403505	3.38029856327795
1.75533735823253	3.14046699951385
3.51306674375775	2.50704692999634
3.09078936886507	2.53240646866284
3.87989442559946	2.52064053019332
2.30997486027725	2.94803013338409
2.14369012670528	2.50555942578344
3.61264129223515	1.47729445930915
3.61182721843598	1.6698612055014
4.42638272961921	1.74991863087556
4.15080647047842	1.76008269522264
2.35854189050854	3.04892475448361
1.65459277678612	2.88125005547724
3.94612713418229	1.33643402412456
3.57308295146354	1.62759497060084
2.6433324720044	1.77502215133105
2.58676903889237	2.00907076324599
2.85741538653782	2.32835228817654
1.86653304020256	2.65548655128675
2.55911204997549	3.02546618576363
2.27458393570923	2.67710598449705
-2.35537337124436	-2.41817545203351
-2.19275459558664	-3.56121994241057
-2.73217286729747	-3.01267269844439
-2.74905094158703	-2.42051190518842
-2.10639502476746	-2.31501942402596
-2.98001378324731	-2.71763029816667
-2.66161334266474	-2.23066301912167
-2.80055909148103	-2.77611433740805
-2.38598927502261	-2.47752806499553
-3.10212202520694	-2.47620083867237
-2.7487449913796	-2.82491144605656
-3.40770963101064	-2.95084618826752
-1.98578915119519	-2.25592980113454
-4.6515102826536	-3.12494807687477
-3.48247175779071	-3.91318881622774
-2.5999598799518	-4.00836418807954
-2.48999677555449	-4.17264898133441
-3.05563655713981	-3.48741265073308
-3.65811803978595	-2.3257161057398
-3.07273800440784	-2.05213248024854
-3.91929161449983	-3.43845799197414
-2.89805424027395	-3.584413297422
-3.28307436558322	-3.93596354095422
-3.02064825769901	-5.65071820323822
-3.29215317708038	-5.69149913361092
-3.05243302563316	-4.0742227227019
-3.43113676508069	-2.07969791399021
-2.75118409236507	-3.48858167109885
-3.00870984200567	-2.95524839108121
-3.37635722209724	-2.21317341899847
-1.90592369250233	-1.99916597949473
-2.83160509301088	-2.84504733539548
-2.56845204744178	-3.81868732119112
-2.81489784653404	-2.77415439178067
2.78532187708366	3.00351675946354
2.076365813483	2.29063206730312
-3.30875044362368	-2.59845378074603
-3.06258351487266	-2.58326067553579
3.22510668206466	2.12711277268533
-2.9286667994406	-2.26823199782661
-2.01047287875601	-3.41501311082648
-3.01855596392412	-4.48998489412272
-2.40025118695056	-2.13419258705749
2.15800249126701	2.39516247817564
2.18550568132859	2.6370812558013
2.40937505854529	1.86584289608347
2.42823567937812	2.54797719187766
2.54232526948796	2.41585550507325
2.63309925132791	2.16039922367749
3.21263917210033	2.01784889330946
-2.38727633747128	-3.1122201844336
-4.39821675569242	-1.90349188386227
-2.52941404295449	-2.35351025646412
-3.25517554035739	-3.39512630480667
-3.16322245877139	-2.53065299408967
-1.62236824754731	2.00556805544951
1.53162614359723	1.40159012480126
1.80478647711052	3.01542915120459
1.69746629636919	2.89868471203915
2.8802346339116	3.76868125671044
2.74669925434972	3.82587995758617
2.17301277055354	4.65767410273137
2.67481624889088	4.26673321709771
4.20579039997607	5.11403210054875
2.78906412392748	3.66052427191476
2.27119282925667	3.71774651580517
3.5614875665152	3.40855565408948
5.22109924888357	4.14307821313623
5.17788097216098	5.14251245842264
3.27396941451588	5.05276927565362
2.30631858629536	3.8707348833328
3.40343423877953	3.89441033959532
3.91011357518026	4.0918956352064
4.26607435161842	2.89723853627665
5.71158116740682	3.64513034232988
4.26267634152894	4.56147357707098
2.63646999080255	4.50728875964386
2.2816735776186	4.67210009509362
4.26828402042685	2.5789536975432
4.42376915868035	3.57617611529786
5.41752165694937	3.25020023973585
2.18416896372576	2.87051307399119
5.30349160155822	3.57860126928988
5.68180823536083	3.39856926252391
3.863871915626	4.28949281820652
3.05537750959954	4.44826583725195
2.30845851750279	2.89567250462197
3.38030011639909	2.63594836839328
4.98346919126271	2.78307509029208
4.34031715430543	3.08778153145075
4.79240906620726	4.47530601454527
3.80112739407219	4.91357421786047
4.89771666058302	3.80234587499791
5.17974534866305	3.84059461397655
6.7198977155607	4.57505510126582
4.11095353604161	4.52074238578907
3.06321713866113	3.94344551096509
2.00674745625574	3.19505922240574
3.42626987545263	2.72102055673477
4.34793411742645	3.07695716271593
5.97117315245488	3.95351789930429
7.45956379397989	5.05484612242139
4.41186675769134	5.39197904922985
3.34923845227419	2.49715776922917
4.87125155324538	4.61786425276961
4.38934243699365	4.80650105767199
3.3788449928808	4.97315658645318
2.94948912513332	5.04829892701312
3.14725457915441	3.31256677867892
4.01497566465562	3.54309643413857
4.32818566748197	4.39122363784764
4.495669057159	5.43377116773051
4.40461710041044	4.9300800721765
3.49775014473886	4.12082747050822
2.60729246998828	2.73356892476263
3.53344512205193	3.03380123017893
4.13381771900715	3.61091980588945
3.96069452845581	2.83484797892864
3.1995458054156	2.84529523772949
2.31304890472614	2.4393816225309
3.41815222998828	3.27777249995181
4.33427066356146	3.66871149127304
4.02176500317665	4.69206222701363
3.7242581216023	4.07403485439472
4.80537891958702	3.90930594746244
3.63709966719242	3.77252413107396
2.84172437231417	2.20034313411723
2.90903050664096	2.2686519919195
3.16367607536111	2.93587464508342
2.10654672984129	2.64662069320168
2.87252032947423	1.81231563666689
3.12142367350794	1.97777287256895
2.70026063139392	3.13261454837567
3.69840098989447	3.53416438490704
3.59342736897154	3.74127219609065
2.98561800988895	2.0783027623556
3.22731139894878	2.81947790488885
4.43223858516335	2.60586609839664
3.38245802460897	2.68879857047478
2.69491123902654	2.57149066510533
2.58316505630825	3.18181724158211
1.99074280588618	2.83996831192176
2.35259177555026	2.1207657856357
2.07031104592897	1.68136432238334
3.35493517371246	1.70470450705637
3.80625104810859	2.32306216862289
1.69759170372887	2.83251979651326
1.90674232518852	2.32708414348921
3.26433592349853	1.69462554425819
4.32985991408923	1.86795941341272
2.10495163261191	4.08549025301606
1.50510839230805	2.75339928781749
2.81220025950815	2.0841389436875
3.95928972534609	2.1302841785316
1.68184528864697	2.14129673766303
2.57511832744322	2.01825650939958
2.83639380644198	2.47322391957514
2.2015705883128	2.91055757528789
3.06206413231338	2.54555937034362
2.7775161973335	2.68431012724287
3.16604341809908	2.72261119747918
-2.14443133396174	-2.84285636488788
-2.21766072658895	-2.95930681690065
-2.15320653380706	-3.43600673306301
-2.06751303795131	-2.42842487509059
-2.79087519763089	-3.92355196243368
-2.42495827003815	-2.19254735953304
-2.45205468844989	-2.65464051923822
-2.11147794511036	-4.42516773404358
-2.47602057747535	-4.64422141690524
-2.43193635498475	-2.67329486977998
-2.88645849273771	-2.13847974796126
-3.25413111618779	-2.45754060216671
-2.85986399418944	-3.07936303708692
-2.56418860936084	-4.36798499649586
-2.28444301633496	-3.69443381073381
-2.21980101925671	-2.75263282120734
-2.40940074220457	-3.49907250245999
-2.6958864144978	-2.13161541924164
-2.38790731697897	-1.90577098642379
-2.81698384782594	-3.4764487853186
-3.23311440055437	-2.3205460918031
-2.93160601606139	-3.2820650456297
-2.74057315044266	-3.21743895506166
-2.69274672417654	-3.00769914779467
-2.67770576043452	-3.53159048048396
-2.46482611846289	-3.40643027896008
-2.25206231343531	-2.24482209479639
-4.26048966065314	-2.12925606666737
-2.76482220882267	-2.87798699733339
-2.36600983739087	-2.25941158397319
-2.17274563547919	-2.90272129907868
-2.30779632664642	-3.12031986594088
-2.23679805377843	-1.9133396991355
-4.21396608800588	-2.48923189491346
-2.63825091821203	-2.64701756215868
-2.55172291398707	-3.57407902446914
-1.83477983763635	-2.79386242367936
-4.30393106814441	-2.70670382631951
-4.30243266050262	-2.90284857864189
-2.43346394936713	-2.00926843578256
-2.19928314339594	-4.1724245347117
2.48625032345703	2.43925072796219
3.2611284941429	2.34440246518569
-2.91267811391246	-2.93914800578154
-3.62933817663983	-3.1103583381963
-2.40554644927789	-2.88964371878787
-2.12289131532993	-2.68592832834469
-2.09410181384624	-4.42390926006373
-2.17457409781915	-2.75947567007666
-3.16038656083638	-3.66910417920707
-1.86578972170693	-3.30040518909296
-2.51771224797274	-4.50735535760084
-2.38465809566687	-2.35234641507472
-2.88112687369504	-2.94361231975542
-3.00245158841571	-3.97003270784524
-2.54776596083473	-4.5642784641967
-3.21622210034897	-3.40306510279548
-3.0572637960064	-3.45167059147833
2.67039772617104	2.32346190499081
2.43108737642261	2.83718611551506
1.77085524187975	2.51681980387487
1.85427660432192	2.51798938031365
2.15227367725658	2.72096396705602
1.2705984538387	2.13235684333899
1.99227132798229	1.89234948871896
2.67015544513347	2.03102870502092
2.86861725412303	2.50938847313962
2.0176343436721	2.15632969077698
3.17236269586686	1.83271970710107
2.79906571908959	1.75693203255935
2.48183204580124	2.46598322787807
-3.77460028709293	-2.04333132979326
-3.9661765921387	-1.95286347584259
-3.49278816648534	-2.28606263215745
-2.47599652380162	-2.77088373110859
-2.62878400332583	-2.49422720488812
1.48755368204353	3.62000056803882
1.91047204132723	4.64488321142619
2.23380639821049	4.31318191228927
1.88732254791668	3.08933057787395
1.96862669850991	3.61790621449195
3.04479888329848	5.89708427725469
3.15781827370439	4.94890504179155
2.35375718148408	3.97854014043742
2.25264722366061	4.71754048665241
3.47889853773354	4.88514499907012
3.85352816483931	5.39234626305971
3.61943866196101	4.25693660433336
3.38931799191472	4.54005223398216
2.56542267824418	3.25197894252572
3.54409709325486	3.70274991828782
3.29980202414823	3.40439504046257
3.79858992314525	4.48589502136036
4.64958179085676	5.14310335678195
3.34850874967239	4.89580432484126
2.58405533881065	5.66055003013035
3.21599619663864	2.64902447103029
5.71046676101799	2.69314983885449
5.32014567131403	3.1658795560195
5.99570211406955	2.37600606989039
4.91842145312417	3.72516405745063
5.35792842432739	4.68660698682237
4.18719573574003	4.55665286841318
3.19403099809434	4.53168788368386
1.86652146230967	4.08229164085065
1.6050332400148	3.45528849985426
3.88051663054677	3.06813743493254
4.22760152757411	3.20947063679119
6.3999085647684	3.20780963253019
4.13766567863985	3.51377988959173
6.46125210875419	4.33202611829278
4.31715434426855	3.74638768446869
4.23440046234927	2.55265252129515
4.80879843870301	3.69685345575889
5.1560776724094	4.95344072032931
4.76154777397826	5.76279943026792
3.83675531146422	4.37638801415467
2.0841205694563	3.93475419257451
4.09122053972004	2.41364838944093
4.63659544153661	3.05615207325946
4.70874745100166	3.16833321446244
6.45414721011292	3.9441920222441
5.25845134752611	5.11178589124291
3.60849604427939	4.49463987007874
2.61174426605407	3.16283127210893
3.76616831651115	3.89643300851644
4.32066278248616	3.57263648714705
4.8977735751405	3.33885658564706
3.97646527918661	3.77763249774221
3.38528748418504	4.12203220444217
2.7333525622477	2.95942467980385
3.85526684353087	3.09425880401363
4.90708408114996	4.28869137828423
4.20707510830071	4.56513008142158
3.04569335245874	4.91440457152423
4.16118174987824	4.08652472891073
2.73423272415429	2.45663379865791
3.61201593266807	3.28084131478774
3.29334492029588	2.44142641847132
2.99182870797878	2.50286429020877
3.42955263470844	3.02356888034651
2.50770000666125	2.75210741279279
2.63936288881677	2.24819256637865
2.59620709305927	2.53076886305881
3.13604371052814	3.06465623800961
2.85713530560409	3.93104201837356
3.3904174140303	3.69541573119798
3.800361344401	3.2269296805867
2.39766153439485	2.79362620794782
2.81017458342877	2.65757641547281
3.07077810321134	3.18207521976661
2.07258485618349	1.57527758938656
1.80305784110634	1.91397231134564
1.78822585761071	2.181837103168
2.19997492688519	2.47850607249822
2.69375418733149	2.47779980262161
3.5166562379922	2.97863467307017
2.92274244741036	2.54955694481327
2.4086022835066	2.35502424338532
1.89737474993718	1.99179072654961
2.49434731977243	1.95615000842022
2.41029346743263	1.78636836352137
1.93026750832676	2.4465498024695
-2.7495991664409	-2.77406395868392
-2.44965898112129	-1.70897389359666
-2.17621556940407	-2.4111460304825
-2.01685075570687	-2.833924936977
-3.10626943324417	-3.01387238022213
-2.40904814080926	-3.55735071389026
-3.47115483975625	-2.13786639135896
-2.48357866656678	-3.28427540371792
-2.40772793538593	-3.22488961095867
-2.38611141803793	-2.25669053683988
-3.41611612897097	-3.30272866427589
-3.26120597589789	-3.45061915377933
-3.58379641177826	-2.49398428246689
-3.59486891864458	-2.82483552402799
-2.96945564552734	-2.89892878957848
-3.90018181624985	-2.84800884713935
-3.77763233210174	-2.89749474374124
-3.47809116468508	-2.52159577381489
-3.46719211283566	-1.64098415679769
-4.49821823379719	-3.12795371812218
-3.1686981209757	-2.60579271988615
-2.29479614179028	-3.09384722768472
-2.74391801709871	-3.03885326578953
-2.09492852368891	-2.44631869383771
-2.23082668017441	-2.11217571779935
-3.56250927553951	-2.76349859168178
-4.51118020209824	-1.68784503862731
-4.14830548862291	-3.44033057593185
-3.48802988487854	-2.8231587066863
-2.32713870599533	-3.42903853443338
-2.67501812787422	-2.96289947677287
-1.97312734315428	-3.75393100789449
-2.66962788590984	-3.15545006128413
-3.69471840067311	-2.10213811249671
-4.64413038978842	-3.05197712116236
-3.57549688603596	-3.62017630081636
-2.70307730137192	-4.52942112729089
-3.42863491256244	-3.68021137264982
-3.49990858197931	-2.82681341999851
-2.57489631572245	-2.21781441169733
-2.70931629601383	-3.10859222943784
3.10648165111617	2.08101473008556
-5.08839678027787	-3.19322620411128
-4.46883733430791	-4.2124277461011
-3.5194758796031	-3.38495437068707
-3.5428272118092	-3.04259406939462
-4.10325057429721	-3.56763186289367
-3.82565011967606	-4.33199731427979
-1.99891336406748	-2.9281979099702
-2.20157083291912	-4.35644470825223
-2.6697985888634	-4.14712681456308
-3.5538556982206	-3.32744634340027
-3.74518462299345	-3.09512801959129
-2.27180523838376	-3.42372465167019
-2.35739731742229	-2.47895098946218
-1.64099935577664	-4.21647152895492
-2.43319064673893	-4.00079502986001
-2.37364200039898	-1.89477532868466
-2.55245833451577	-2.44144737839628
-2.29125431283355	-2.68685524727148
-1.96857821426626	-2.80703666343777
-2.0849828850702	-3.50497817230508
-3.32791824092138	-2.84619766840941
-2.39406319108011	-2.46206183781112
-3.01834150629627	-2.93236710900511
-3.45271759193399	-2.48939606391009
2.14830529299307	2.5778843581342
-2.24080180788681	-2.02224157946339
2.12539349276083	1.48863349282462
3.05726279706304	1.63681741403617
3.09323170558518	2.00160358442538
2.67647274320832	2.99254274818497
2.54873046957076	1.9364141107652
2.15857775523998	2.20526567120742
1.57901589723029	2.09373135231401
2.36102749343472	2.21694386979071
1.68513599997138	2.94403119695065
1.68807505301057	2.04971588982418
2.42476756519129	1.8409677781457
1.43354155325411	2.19083851443614
1.6550228395723	2.02190024425544
2.5316160264217	2.48063296682503
2.47628494788046	2.39827767213207
2.50597975861114	2.53187192607649
2.09480233267011	2.25615160052141
-2.31110355678714	-2.14615133219545
-2.29601425062123	-1.93993129884196
-3.25983240355238	-3.72719679877375
-2.01191095776675	-2.63833743450987
-3.35839633378764	-2.11761955960689
1.53832241982701	4.71010133788385
1.75392870267075	4.11780102111946
1.80039610075559	3.56250179278307
2.98784497683035	4.84355490231768
2.70267234396727	5.69956978404254
2.03756565021756	4.63222575052882
1.57201106428574	2.46431916877901
3.07542769108776	4.9182274509075
3.81144637983756	5.55314800186274
4.1750529156963	5.16184632293778
3.28594757727374	5.49185800551894
2.81784083249619	4.10553982706483
2.37846536982942	4.09403570548697
3.38748511368944	5.24378516907424
2.77897923105253	2.93959186931968
3.14378054820156	3.60236797645717
4.29526933927674	5.62192048709976
5.14881781215352	5.63775553174739
5.23450102550065	5.79164613183467
3.0982210005614	5.04306078172211
2.47373791584653	4.72952585164186
3.92250648702705	3.45905998396346
4.91242473400593	4.26479038504721
3.21960518068789	4.80542789736607
3.76313306050428	3.26122600782247
4.79715631951943	3.6208449127318
4.57606868471858	5.40523338744873
5.52561027962171	5.98792591108632
4.83509657854332	5.74629846209104
2.4066698048228	4.5336738025373
2.23590110465465	2.76012280449399
3.71193852622943	4.14780158148209
4.35939094410938	3.69941999485608
3.31548769814327	3.57377529665894
3.60719085898494	3.79522688314085
4.68380993458871	3.63368150622733
5.13077358540632	2.70334722500029
5.42697622461708	3.17556297077584
5.28081431338873	5.01000548029235
3.71517170797484	4.18764423445111
2.21696697130333	3.62278457911619
2.2490980030529	2.602119707985
3.5157165642559	3.22162101246016
4.04843660168295	4.11484408312889
3.39118580515269	3.84859780045615
3.33671206467494	3.99222636288064
3.99963872444603	4.40121861325696
3.65630476734198	2.82569627057361
2.78054641707338	2.80373398678071
3.57270166239622	2.3389373777339
3.90282141681783	2.99825129646329
3.76087890927439	2.87354273482004
4.91830472463675	3.51940663506467
3.4635083502517	3.23320022114278
2.50400223871132	2.39486547729057
2.45066248428545	2.57371819583607
2.46509120602796	3.05479295933644
2.82646738208127	4.72433949707344
3.35464158439885	3.84640022866671
2.19941585711951	2.5422826100713
3.4793951091511	2.26965770877388
2.9597862416409	2.21964740003828
2.86632453721634	2.78349934750165
2.9389947925818	2.99839290145809
2.15664939417624	2.27571540815638
2.69011054871409	3.22991161855516
2.08404721900507	2.95853361907504
2.45901809795063	2.26941176311529
2.36629088086257	2.20301410547235
2.05633469814688	2.43605145628197
2.23868237856264	2.34539446944679
2.41695449046614	2.30540558850191
1.73839152663366	1.60922053313582
1.76770989395884	2.38347400689622
2.36929174147423	2.50202137542818
2.45598963904308	2.01318004326659
-3.18474504008548	-2.62187863350849
-2.03301715189646	-2.52127403390565
-2.96097094519998	-2.48485593648783
-2.86028842854961	-2.35222365932424
-3.79946402652536	-1.88288262091556
-3.43198763557012	-2.20346581330769
-4.54765913998796	-2.49352808453601
-3.21728305357277	-2.68244088564649
-3.5637944644223	-2.04216977496137
-4.13937065369763	-1.87313512954642
-3.91317507412297	-2.33683510356822
-2.82409428615833	-2.09220627143195
-2.85479886688444	-2.4809126411668
-4.13953022095465	-2.72675955808482
-4.61771664322994	-3.07529578375134
-3.75840975883515	-2.21239981407524
-2.76757104718359	-2.50368296177583
-2.64776861780961	-3.02462640154508
-3.85716916105274	-1.75319523240909
-2.70148383614522	-3.81582625652667
-4.02348520776556	-2.26710368269947
-3.23655280379967	-3.69263191173751
-2.81868524851045	-2.39643503232766
-3.31164849396689	-2.60337038063431
-2.99156560492521	-3.47115949774559
-4.1806498133513	-2.73745774270372
-2.76862336010375	-3.3189966464141
-3.30137803675464	-2.72245471081693
-2.02245961811013	-2.62760895697422
-2.44928097463067	-2.99176923048944
-1.52029061861243	-2.68171212252465
-2.14806951313806	-1.81722670101812
-2.33781132081819	-2.35892683336166
-2.18796427238145	-3.673386139222
2.71609931946729	3.26926003023211
2.6401716291578	2.60752545312938
2.60740875455175	2.62417070062624
2.06565352815417	1.98081754982271
[truncated: 561 more rows]
