# Supplementary material for: A test of affect processing bias in response to affect regulation
Source: PLoS One. 2022 Mar 3;17(3):e0264758. doi: 10.1371/journal.pone.0264758 (PMC8893671; doi:10.1371/journal.pone.0264758)
Supplement: S1 Dataset — Raw data files accompanying each figure. (ZIP) [file pone.0264758.s005.zip › S1_Datasets/supp_fig_2/supp_fig_2_mod_exfb_mdl_acc_ex_plot.tsv]

val_acc	ex_trig_val
0.657777777777778	0.7839758
0.657777777777778	0.6541946
0.657777777777778	0.5183389
0.657777777777778	0.3441169
0.657777777777778	0.3839503
0.657777777777778	0.3313818
0.657777777777778	0.476046
0.657777777777778	0.3270192
0.657777777777778	0.5628203
0.657777777777778	0.6785313
0.657777777777778	0.2548735
0.657777777777778	0.5254363
0.657777777777778	0.3841156
0.657777777777778	0.4312132
0.657777777777778	0.2890551
0.657777777777778	0.3898419
0.657777777777778	0.5459545
0.657777777777778	0.5515972
0.657777777777778	0.4351626
0.657777777777778	0.30339
0.657777777777778	0.4697955
0.657777777777778	0.7268546
0.657777777777778	0.4824492
0.657777777777778	0.4585576
0.657777777777778	0.4287324
0.657777777777778	0.4436516
0.657777777777778	0.7003055
0.657777777777778	0.553492
0.657777777777778	0.4676737
0.657777777777778	0.5355855
0.657777777777778	0.4782737
0.657777777777778	0.4008927
0.657777777777778	0.3953312
0.657777777777778	0.4000821
0.657777777777778	0.5086601
0.657777777777778	0.5015921
0.657777777777778	0.6573097
0.657777777777778	0.4560119
0.657777777777778	0.5106506
0.657777777777778	0.5123429
0.655555555555556	0.5780763
0.655555555555556	0.7215933
0.655555555555556	0.2889645
0.655555555555556	0.6673046
0.655555555555556	0.4418312
0.655555555555556	0.263059
0.655555555555556	0.4849092
0.655555555555556	0.4010317
0.655555555555556	0.581629
0.655555555555556	0.2809898
0.655555555555556	0.3852299
0.655555555555556	0.4921543
0.655555555555556	0.7551699
0.655555555555556	0.7819605
0.655555555555556	0.3615904
0.655555555555556	0.6143907
0.655555555555556	0.5983256
0.655555555555556	0.512713
0.655555555555556	0.3839824
0.655555555555556	0.4697894
0.655555555555556	0.6353967
0.655555555555556	0.626545
0.655555555555556	0.5407277
0.655555555555556	0.4800598
0.655555555555556	0.3313513
0.655555555555556	0.4013353
0.655555555555556	0.5458241
0.655555555555556	0.2305006
0.655555555555556	0.2059004
0.655555555555556	0.7098876
0.655555555555556	0.5556845
0.655555555555556	0.5239514
0.655555555555556	0.6496866
0.655555555555556	0.6475448
0.655555555555556	0.149087
0.655555555555556	0.3967509
0.655555555555556	0.4782624
0.655555555555556	0.3668171
0.655555555555556	0.4609395
0.655555555555556	0.216982
0.573333333333333	0.5423974
0.573333333333333	0.3974034
0.573333333333333	0.3595558
0.573333333333333	0.5332154
0.573333333333333	0.3037601
0.573333333333333	0.4172817
0.573333333333333	0.4688146
0.573333333333333	0.4294027
0.573333333333333	0.4097319
0.573333333333333	0.4102481
0.573333333333333	0.4903409
0.573333333333333	0.3497772
0.573333333333333	0.4362323
0.573333333333333	0.5866886
0.573333333333333	0.3835486
0.573333333333333	0.6137029
0.573333333333333	0.5537606
0.573333333333333	0.4455817
0.573333333333333	0.3444225
0.573333333333333	0.6216205
0.573333333333333	0.8045443
0.573333333333333	0.539655
0.573333333333333	0.4117807
0.573333333333333	0.6717486
0.573333333333333	0.3118107
0.573333333333333	0.4566064
0.573333333333333	0.5329531
0.573333333333333	0.4963918
0.573333333333333	0.4125179
0.573333333333333	0.4789203
0.573333333333333	0.5638672
0.573333333333333	0.4991872
0.573333333333333	0.750331
0.573333333333333	0.4482002
0.573333333333333	0.2132192
0.573333333333333	0.240235
0.573333333333333	0.6652197
0.573333333333333	0.3946134
0.573333333333333	0.6963916
0.573333333333333	0.7518407
0.658518518518518	0.5479629
0.658518518518518	0.5398173
0.658518518518518	0.5337148
0.658518518518518	0.547509
0.658518518518518	0.5617835
0.658518518518518	0.5312243
0.658518518518518	0.5425885
0.658518518518518	0.5666508
0.658518518518518	0.541428
0.658518518518518	0.523617
0.658518518518518	0.5362447
0.658518518518518	0.5571522
0.658518518518518	0.5578406
0.658518518518518	0.5478678
0.658518518518518	0.5428782
0.658518518518518	0.5447087
0.658518518518518	0.5370402
0.658518518518518	0.5356869
0.658518518518518	0.5430394
0.658518518518518	0.6025275
0.658518518518518	0.5677454
0.658518518518518	0.5536201
0.658518518518518	0.5362124
0.658518518518518	0.5525155
0.658518518518518	0.5310073
0.658518518518518	0.5505818
0.658518518518518	0.5493059
0.658518518518518	0.5229489
0.658518518518518	0.5641247
0.658518518518518	0.56729
0.658518518518518	0.5682989
0.658518518518518	0.5386064
0.658518518518518	0.6317094
0.658518518518518	0.5552098
0.658518518518518	0.5430051
0.658518518518518	0.5303634
0.658518518518518	0.5946309
0.658518518518518	0.5539188
0.658518518518518	0.5609975
0.658518518518518	0.561938
0.602592592592593	0.5643597
0.602592592592593	0.5786469
0.602592592592593	0.548717
0.602592592592593	0.5389127
0.602592592592593	0.3458485
0.602592592592593	0.4803555
0.602592592592593	0.4662711
0.602592592592593	0.2952226
0.602592592592593	0.3318602
0.602592592592593	0.3984598
0.602592592592593	0.4174533
0.602592592592593	0.2284692
0.602592592592593	0.5785758
0.602592592592593	0.5114915
0.602592592592593	0.4555177
0.602592592592593	0.3650421
0.602592592592593	0.4789294
0.602592592592593	0.6207013
0.602592592592593	0.4488564
0.602592592592593	0.4715649
0.602592592592593	0.6212705
0.602592592592593	0.6161826
0.602592592592593	0.586969
0.602592592592593	0.5227556
0.602592592592593	0.385011
0.602592592592593	0.3605239
0.602592592592593	0.5938006
0.602592592592593	0.4356952
0.602592592592593	0.7075807
0.602592592592593	0.5492808
0.602592592592593	0.4095936
0.602592592592593	0.5058801
0.602592592592593	0.7141699
0.602592592592593	0.4541559
0.602592592592593	0.2160281
0.602592592592593	0.3894865
0.602592592592593	0.3723955
0.602592592592593	0.5100859
0.602592592592593	0.5461037
0.602592592592593	0.5721863
0.507037037037037	0.5666872
0.507037037037037	0.4660954
0.507037037037037	0.5005378
0.507037037037037	0.5981194
0.507037037037037	0.4599416
0.507037037037037	0.4643298
0.507037037037037	0.5074124
0.507037037037037	0.1425077
0.507037037037037	0.3194604
0.507037037037037	0.5402836
0.507037037037037	0.2824557
0.507037037037037	0.3038065
0.507037037037037	0.5103779
0.507037037037037	0.4555365
0.507037037037037	0.5051072
0.507037037037037	0.4851564
0.507037037037037	0.3861665
0.507037037037037	0.5188476
0.507037037037037	0.5148774
0.507037037037037	0.538219
0.507037037037037	0.4743081
0.507037037037037	0.6102043
0.507037037037037	0.6010279
0.507037037037037	0.3329257
0.507037037037037	0.4598246
0.507037037037037	0.524347
0.507037037037037	0.6150815
0.507037037037037	0.5209016
0.507037037037037	0.5248898
0.507037037037037	0.6687318
0.507037037037037	0.581404
0.507037037037037	0.588755
0.507037037037037	0.5474751
0.507037037037037	0.5653042
0.507037037037037	0.3881418
0.507037037037037	0.515112
0.507037037037037	0.4117225
0.507037037037037	0.4907345
0.507037037037037	0.4417948
0.507037037037037	0.4208191
0.598148148148148	0.5283139
0.598148148148148	0.5283748
0.598148148148148	0.514147
0.598148148148148	0.5404198
0.598148148148148	0.5326446
0.598148148148148	0.4760778
0.598148148148148	0.5107936
0.598148148148148	0.4955662
0.598148148148148	0.4948619
0.598148148148148	0.4779706
0.598148148148148	0.4997424
0.598148148148148	0.4934878
0.598148148148148	0.5240437
0.598148148148148	0.5305135
0.598148148148148	0.4996498
0.598148148148148	0.5152296
0.598148148148148	0.4987072
0.598148148148148	0.5130017
0.598148148148148	0.5275348
0.598148148148148	0.4996108
0.598148148148148	0.4936789
0.598148148148148	0.4870828
0.598148148148148	0.4943064
0.598148148148148	0.5310854
0.598148148148148	0.5426542
0.598148148148148	0.5138559
0.598148148148148	0.5249501
0.598148148148148	0.4706151
0.598148148148148	0.4959114
0.598148148148148	0.54469
0.598148148148148	0.5433442
0.598148148148148	0.5769094
0.598148148148148	0.5075473
0.598148148148148	0.5333672
0.598148148148148	0.5581982
0.598148148148148	0.5157038
0.598148148148148	0.5098304
0.598148148148148	0.5412017
0.598148148148148	0.5286961
0.598148148148148	0.5017151
0.587407407407407	0.8599639
0.587407407407407	0.7308096
0.587407407407407	0.5952638
0.587407407407407	0.5598677
0.587407407407407	0.5762305
0.587407407407407	0.4298287
0.587407407407407	0.3923766
0.587407407407407	0.6138569
0.587407407407407	0.418728
0.587407407407407	0.4719706
0.587407407407407	0.4992511
0.587407407407407	0.2681968
0.587407407407407	0.7305671
0.587407407407407	0.7372501
0.587407407407407	0.2334451
0.587407407407407	0.4728327
0.587407407407407	0.4000753
0.587407407407407	0.6329657
0.587407407407407	0.3712001
0.587407407407407	0.6798764
0.587407407407407	0.314334
0.587407407407407	0.6016002
0.587407407407407	0.5619531
0.587407407407407	0.6031266
0.587407407407407	0.5204445
0.587407407407407	0.5439545
0.587407407407407	0.3391269
0.587407407407407	0.4100755
0.587407407407407	0.4487225
0.587407407407407	0.7481012
0.587407407407407	0.5181513
0.587407407407407	0.6794575
0.587407407407407	0.3701617
0.587407407407407	0.4029154
0.587407407407407	0.4823075
0.587407407407407	0.4574227
0.587407407407407	0.6359003
0.587407407407407	0.3710824
0.587407407407407	0.3488156
0.587407407407407	0.5652771
0.517407407407407	0.9939584
0.517407407407407	0.9984074
0.517407407407407	0.9839791
0.517407407407407	0.8392986
0.517407407407407	0.002980861
0.517407407407407	0.01280813
0.517407407407407	0.002677575
0.517407407407407	0.003071827
0.517407407407407	0.880295
0.517407407407407	0.002083119
0.517407407407407	0.9867923
0.517407407407407	0.9240311
0.517407407407407	0.3231338
0.517407407407407	0.1168462
0.517407407407407	0.9907767
0.517407407407407	0.9973919
0.517407407407407	0.000106622
0.517407407407407	0.01323535
0.517407407407407	0.01047204
0.517407407407407	0.6463516
0.517407407407407	0.2386575
0.517407407407407	1
0.517407407407407	0.9924651
0.517407407407407	3.318798e-05
0.517407407407407	0.9908931
0.517407407407407	0.9999797
0.517407407407407	0.1658636
0.517407407407407	0.007176906
0.517407407407407	0.006400169
0.517407407407407	0.9999683
0.517407407407407	0.9990121
0.517407407407407	0.9998417
0.517407407407407	0.7587054
0.517407407407407	6.019246e-11
0.517407407407407	0.0008789623
0.517407407407407	0.3229403
0.517407407407407	0.07511831
0.517407407407407	0.8043128
0.517407407407407	0.002695112
0.517407407407407	0.06336745
0.531851851851852	0.5160469
0.531851851851852	0.5164675
0.531851851851852	0.5355321
0.531851851851852	0.5542507
0.531851851851852	0.5276958
0.531851851851852	0.4984117
0.531851851851852	0.6501416
0.531851851851852	0.4395629
0.531851851851852	0.4319637
0.531851851851852	0.5535699
0.531851851851852	0.4210439
0.531851851851852	0.3501636
0.531851851851852	0.4860862
0.531851851851852	0.655618
0.531851851851852	0.4467546
0.531851851851852	0.4524824
0.531851851851852	0.4423069
0.531851851851852	0.6345196
0.531851851851852	0.4756544
0.531851851851852	0.5994263
0.531851851851852	0.6814019
0.531851851851852	0.4296298
0.531851851851852	0.5136471
0.531851851851852	0.6876447
0.531851851851852	0.5767248
0.531851851851852	0.6035181
0.531851851851852	0.58614
0.531851851851852	0.471501
0.531851851851852	0.2733071
0.531851851851852	0.3914783
0.531851851851852	0.4892904
0.531851851851852	0.4964181
0.531851851851852	0.4291101
0.531851851851852	0.4462566
0.531851851851852	0.4865169
0.531851851851852	0.6077639
0.531851851851852	0.650879
0.531851851851852	0.3855604
0.531851851851852	0.4449546
0.531851851851852	0.5683929
0.530268199233717	0.5285428
0.530268199233717	0.005631955
0.530268199233717	6.283525e-05
0.530268199233717	0.9726007
0.530268199233717	0.047539
0.530268199233717	1.393238e-11
0.530268199233717	7.968119e-07
0.530268199233717	0.001732363
0.530268199233717	0.1624291
0.530268199233717	0.0006334227
0.530268199233717	0.9999598
0.530268199233717	0.006010033
0.530268199233717	0.0001919165
0.530268199233717	0.001990173
0.530268199233717	0.9271268
0.530268199233717	0.6176276
0.530268199233717	6.452695e-08
0.530268199233717	6.069445e-10
0.530268199233717	0.002069523
0.530268199233717	0.1833786
0.530268199233717	0.001787659
0.530268199233717	0.9992656
0.530268199233717	0.9958149
0.530268199233717	1
0.530268199233717	1.621893e-07
0.530268199233717	0.0001391109
0.530268199233717	0.9999987
0.530268199233717	0.02546551
0.530268199233717	0.04297486
0.530268199233717	0.000216013
0.530268199233717	1.310495e-07
0.530268199233717	0.2428303
0.530268199233717	1.129241e-06
0.530268199233717	0.9897162
0.530268199233717	0.9999994
0.530268199233717	0.9974607
0.530268199233717	0
0.530268199233717	0.0001270045
0.530268199233717	0.9999295
0.530268199233717	1
0.566666666666667	0.4888861
0.566666666666667	0.4804998
0.566666666666667	0.5632285
0.566666666666667	0.406492
0.566666666666667	0.508027
0.566666666666667	0.4558134
0.566666666666667	0.43806
0.566666666666667	0.5421911
0.566666666666667	0.5552878
0.566666666666667	0.5500352
0.566666666666667	0.4875349
0.566666666666667	0.4575189
0.566666666666667	0.2961712
0.566666666666667	0.4549109
0.566666666666667	0.4210998
0.566666666666667	0.4461203
0.566666666666667	0.4941883
0.566666666666667	0.38811
0.566666666666667	0.4162768
0.566666666666667	0.3830352
0.566666666666667	0.5166543
0.566666666666667	0.4169447
0.566666666666667	0.5139365
0.566666666666667	0.6517617
0.566666666666667	0.4725587
0.566666666666667	0.681713
0.566666666666667	0.6657463
0.566666666666667	0.6267563
0.566666666666667	0.4735747
0.566666666666667	0.5835358
0.566666666666667	0.5483695
0.566666666666667	0.5329239
0.566666666666667	0.5291939
0.566666666666667	0.54585
0.566666666666667	0.5562818
0.566666666666667	0.553067
0.566666666666667	0.4577591
0.566666666666667	0.6544495
0.566666666666667	0.7879496
0.566666666666667	0.733959
0.501481481481481	0.6180735
0.501481481481481	0.5246996
0.501481481481481	0.5271707
0.501481481481481	0.6172568
0.501481481481481	0.5687437
0.501481481481481	0.4860119
0.501481481481481	0.312474
0.501481481481481	0.5317551
0.501481481481481	0.6968763
0.501481481481481	0.6005129
0.501481481481481	0.5696095
0.501481481481481	0.311235
0.501481481481481	0.3535159
0.501481481481481	0.3977568
0.501481481481481	0.395243
0.501481481481481	0.3200761
0.501481481481481	0.212387
0.501481481481481	0.3892482
0.501481481481481	0.3247701
0.501481481481481	0.5009561
0.501481481481481	0.5079693
0.501481481481481	0.5355493
0.501481481481481	0.2980031
0.501481481481481	0.6089787
0.501481481481481	0.5145368
0.501481481481481	0.5624957
0.501481481481481	0.5988535
0.501481481481481	0.2642934
0.501481481481481	0.3623347
0.501481481481481	0.7990673
0.501481481481481	0.775163
0.501481481481481	0.7242143
0.501481481481481	0.6889116
0.501481481481481	0.5529277
0.501481481481481	0.4354174
0.501481481481481	0.3181481
0.501481481481481	0.4930576
0.501481481481481	0.5148277
0.501481481481481	0.5725036
0.501481481481481	0.5202035
0.584814814814815	0.4000284
0.584814814814815	0.3910356
0.584814814814815	0.5275689
0.584814814814815	0.4574984
0.584814814814815	0.335702
0.584814814814815	0.616392
0.584814814814815	0.434907
0.584814814814815	0.2781126
0.584814814814815	0.5545624
0.584814814814815	0.6098314
0.584814814814815	0.4094501
0.584814814814815	0.3643992
0.584814814814815	0.8231807
0.584814814814815	0.6528108
0.584814814814815	0.5678232
0.584814814814815	0.4639536
0.584814814814815	0.1721374
0.584814814814815	0.7191254
0.584814814814815	0.4817383
0.584814814814815	0.421223
0.584814814814815	0.5329899
0.584814814814815	0.6374753
0.584814814814815	0.6121327
0.584814814814815	0.5672749
0.584814814814815	0.3523974
0.584814814814815	0.6979094
0.584814814814815	0.7502641
0.584814814814815	0.5227404
0.584814814814815	0.3807627
0.584814814814815	0.4123932
0.584814814814815	0.2851197
0.584814814814815	0.7049696
0.584814814814815	0.6943685
0.584814814814815	0.264666
0.584814814814815	0.4027202
0.584814814814815	0.6882995
0.584814814814815	0.6846842
0.584814814814815	0.5125312
0.584814814814815	0.4712494
0.584814814814815	0.4887052
0.560740740740741	0.4670795
0.560740740740741	0.3624766
0.560740740740741	0.6798468
0.560740740740741	0.4593754
0.560740740740741	0.3685894
0.560740740740741	0.3379242
0.560740740740741	0.4120601
0.560740740740741	0.5558201
0.560740740740741	0.4982754
0.560740740740741	0.3688473
0.560740740740741	0.5756776
0.560740740740741	0.2507995
0.560740740740741	0.5066047
0.560740740740741	0.5369589
0.560740740740741	0.3102093
0.560740740740741	0.3122008
0.560740740740741	0.5412885
0.560740740740741	0.6472396
0.560740740740741	0.5103962
0.560740740740741	0.4279014
0.560740740740741	0.3199409
0.560740740740741	0.6248471
0.560740740740741	0.5385932
0.560740740740741	0.3095034
0.560740740740741	0.4084242
0.560740740740741	0.3201964
0.560740740740741	0.7260617
0.560740740740741	0.3886547
0.560740740740741	0.5313229
0.560740740740741	0.6520226
0.560740740740741	0.5584396
0.560740740740741	0.46119
0.560740740740741	0.3434027
0.560740740740741	0.5999076
0.560740740740741	0.6917047
0.560740740740741	0.4644716
0.560740740740741	0.4322981
0.560740740740741	0.6992326
0.560740740740741	0.7930998
0.560740740740741	0.4721631
0.587037037037037	0.6920906
0.587037037037037	0.5402088
0.587037037037037	0.5584626
0.587037037037037	0.4476188
0.587037037037037	0.3657305
0.587037037037037	0.3995072
0.587037037037037	0.4651933
0.587037037037037	0.5560724
0.587037037037037	0.3847411
0.587037037037037	0.5357893
0.587037037037037	0.5908287
0.587037037037037	0.522423
0.587037037037037	0.687656
0.587037037037037	0.5607612
0.587037037037037	0.3137807
0.587037037037037	0.5226483
0.587037037037037	0.4315031
0.587037037037037	0.4895654
0.587037037037037	0.6269213
0.587037037037037	0.5203748
0.587037037037037	0.4124396
0.587037037037037	0.7600086
0.587037037037037	0.6320577
0.587037037037037	0.4480392
0.587037037037037	0.2018154
0.587037037037037	0.3529288
0.587037037037037	0.433189
0.587037037037037	0.4403653
0.587037037037037	0.6084989
0.587037037037037	0.705305
0.587037037037037	0.5309439
0.587037037037037	0.651437
0.587037037037037	0.5750202
0.587037037037037	0.4380241
0.587037037037037	0.4634316
0.587037037037037	0.4133888
0.587037037037037	0.4127705
0.587037037037037	0.516062
0.587037037037037	0.5710532
0.587037037037037	0.2876433
0.530740740740741	0.3393323
0.530740740740741	0.4053263
0.530740740740741	0.5153663
0.530740740740741	0.6895213
0.530740740740741	0.5390646
0.530740740740741	0.3722903
0.530740740740741	0.3479486
0.530740740740741	0.3999957
0.530740740740741	0.4387556
0.530740740740741	0.483292
0.530740740740741	0.6519967
0.530740740740741	0.5467303
0.530740740740741	0.5810794
0.530740740740741	0.610253
0.530740740740741	0.4026293
0.530740740740741	0.5444996
0.530740740740741	0.3721073
0.530740740740741	0.5726446
0.530740740740741	0.282194
0.530740740740741	0.4253172
0.530740740740741	0.6727841
0.530740740740741	0.6913127
0.530740740740741	0.5573843
0.530740740740741	0.5992222
0.530740740740741	0.6284409
0.530740740740741	0.2738912
0.530740740740741	0.4825947
0.530740740740741	0.6211705
0.530740740740741	0.3993147
0.530740740740741	0.7277291
0.530740740740741	0.4436257
0.530740740740741	0.4415763
0.530740740740741	0.6028014
0.530740740740741	0.4424078
0.530740740740741	0.404054
0.530740740740741	0.4161689
0.530740740740741	0.5517704
0.530740740740741	0.5593337
0.530740740740741	0.7357554
0.530740740740741	0.4256549
0.731851851851852	0.7273927
0.731851851851852	0.412807
0.731851851851852	0.3562376
0.731851851851852	0.3039608
0.731851851851852	0.4338259
0.731851851851852	0.5956007
0.731851851851852	0.5415062
0.731851851851852	0.57178
0.731851851851852	0.5056956
0.731851851851852	0.288274
0.731851851851852	0.4673773
0.731851851851852	0.7077259
0.731851851851852	0.5090944
0.731851851851852	0.5622302
0.731851851851852	0.6865003
0.731851851851852	0.4899573
0.731851851851852	0.5744905
0.731851851851852	0.5736243
0.731851851851852	0.3154811
0.731851851851852	0.4278247
0.731851851851852	0.4702368
0.731851851851852	0.5475646
0.731851851851852	0.60728
0.731851851851852	0.5188236
0.731851851851852	0.3409545
0.731851851851852	0.6533121
0.731851851851852	0.601698
0.731851851851852	0.4640195
0.731851851851852	0.4443528
0.731851851851852	0.5797897
0.731851851851852	0.5543045
0.731851851851852	0.4818695
0.731851851851852	0.510599
0.731851851851852	0.5355852
0.731851851851852	0.2371239
0.731851851851852	0.2229373
0.731851851851852	0.54615
0.731851851851852	0.4609521
0.731851851851852	0.4808185
0.731851851851852	0.4537855
0.547777777777778	0.5555571
0.547777777777778	0.5378304
0.547777777777778	0.5517836
0.547777777777778	0.5253688
0.547777777777778	0.490163
0.547777777777778	0.4260615
0.547777777777778	0.4887961
0.547777777777778	0.5281472
0.547777777777778	0.4647976
0.547777777777778	0.4720303
0.547777777777778	0.497639
0.547777777777778	0.4451239
0.547777777777778	0.4357644
0.547777777777778	0.5663775
0.547777777777778	0.4435765
0.547777777777778	0.4564185
0.547777777777778	0.596845
0.547777777777778	0.5881535
0.547777777777778	0.4730433
0.547777777777778	0.4601823
0.547777777777778	0.5547252
0.547777777777778	0.4782071
0.547777777777778	0.4889517
0.547777777777778	0.5645608
0.547777777777778	0.4529321
0.547777777777778	0.430243
0.547777777777778	0.5112469
0.547777777777778	0.4944244
0.547777777777778	0.516871
0.547777777777778	0.5143281
0.547777777777778	0.5250848
0.547777777777778	0.5159686
0.547777777777778	0.6123483
0.547777777777778	0.4905239
0.547777777777778	0.3779877
0.547777777777778	0.4767444
0.547777777777778	0.5569512
0.547777777777778	0.5422499
0.547777777777778	0.5501929
0.547777777777778	0.544883
0.497777777777778	0.5111496
0.497777777777778	0.5031122
0.497777777777778	0.3072014
0.497777777777778	0.2477747
0.497777777777778	0.1906554
0.497777777777778	0.3549964
0.497777777777778	0.2767145
0.497777777777778	0.4601921
0.497777777777778	0.4561292
0.497777777777778	0.4257721
0.497777777777778	0.3775401
0.497777777777778	0.2703678
0.497777777777778	0.6466526
0.497777777777778	0.3177952
0.497777777777778	0.4806169
0.497777777777778	0.5303775
0.497777777777778	0.3662777
0.497777777777778	0.7221661
0.497777777777778	0.4368873
0.497777777777778	0.1465538
0.497777777777778	0.2504927
0.497777777777778	0.563813
0.497777777777778	0.5139184
0.497777777777778	0.6065344
0.497777777777778	0.584427
0.497777777777778	0.5757486
0.497777777777778	0.7086108
0.497777777777778	0.5906347
0.497777777777778	0.5380698
0.497777777777778	0.754419
0.497777777777778	0.3756604
0.497777777777778	0.6613466
0.497777777777778	0.3335187
0.497777777777778	0.5869411
0.497777777777778	0.5335956
0.497777777777778	0.2863575
0.497777777777778	0.4327499
0.497777777777778	0.3822455
0.497777777777778	0.4520786
0.497777777777778	0.4466052
0.436704119850187	0.5089234
0.436704119850187	0.6090366
0.436704119850187	0.699337
0.436704119850187	0.5556536
0.436704119850187	0.5435746
0.436704119850187	0.9169301
0.436704119850187	0.3560369
0.436704119850187	0.4047795
0.436704119850187	0.718535
0.436704119850187	0.5519263
0.436704119850187	0.476702
0.436704119850187	0.2673904
0.436704119850187	0.4961233
0.436704119850187	0.892221
0.436704119850187	0.06778109
0.436704119850187	0.30795
0.436704119850187	0.2565022
0.436704119850187	0.3479766
0.436704119850187	0.4628907
0.436704119850187	0.5498325
0.436704119850187	0.380992
0.436704119850187	0.267935
0.436704119850187	0.4979218
0.436704119850187	0.7089562
0.436704119850187	0.5664556
0.436704119850187	0.3936492
0.436704119850187	0.4932394
0.436704119850187	0.7465685
0.436704119850187	0.4992638
0.436704119850187	0.2940073
0.436704119850187	0.3270859
0.436704119850187	0.1588023
0.436704119850187	0.8788189
0.436704119850187	0.7533644
0.436704119850187	0.5685388
0.436704119850187	0.2589782
0.436704119850187	0.2732304
0.436704119850187	0.6141187
0.436704119850187	0.6110662
0.436704119850187	0.5042419
0.47962962962963	0.4316102
0.47962962962963	0.3649411
0.47962962962963	0.3545334
0.47962962962963	0.7236632
0.47962962962963	0.679588
0.47962962962963	0.3774878
0.47962962962963	0.2984871
0.47962962962963	0.6523539
0.47962962962963	0.7853264
0.47962962962963	0.4421425
0.47962962962963	0.4601289
0.47962962962963	0.4171721
0.47962962962963	0.2818466
0.47962962962963	0.4522535
0.47962962962963	0.5398815
0.47962962962963	0.5602763
0.47962962962963	0.4433927
0.47962962962963	0.7517253
0.47962962962963	0.4590299
0.47962962962963	0.5125705
0.47962962962963	0.361823
0.47962962962963	0.5617003
0.47962962962963	0.388393
0.47962962962963	0.6062234
0.47962962962963	0.5308506
0.47962962962963	0.4773059
0.47962962962963	0.5219707
0.47962962962963	0.4725749
0.47962962962963	0.6000007
0.47962962962963	0.486964
0.47962962962963	0.5273938
0.47962962962963	0.6641122
0.47962962962963	0.3195227
0.47962962962963	0.2840192
0.47962962962963	0.330924
0.47962962962963	0.3826902
0.47962962962963	0.5430152
0.47962962962963	0.7589116
0.47962962962963	0.6479744
0.47962962962963	0.3664267
0.53037037037037	0.5122486
0.53037037037037	0.5030658
0.53037037037037	0.467422
0.53037037037037	0.4769891
0.53037037037037	0.4692321
0.53037037037037	0.4729453
0.53037037037037	0.4934088
0.53037037037037	0.4922362
0.53037037037037	0.4915273
0.53037037037037	0.4741009
0.53037037037037	0.4794512
0.53037037037037	0.4931127
0.53037037037037	0.4945061
0.53037037037037	0.495898
0.53037037037037	0.4790555
0.53037037037037	0.5099683
0.53037037037037	0.5120247
0.53037037037037	0.5021327
0.53037037037037	0.471503
0.53037037037037	0.4932397
0.53037037037037	0.5166992
0.53037037037037	0.5026169
0.53037037037037	0.4911846
0.53037037037037	0.5158789
0.53037037037037	0.4733509
0.53037037037037	0.4767183
0.53037037037037	0.5150884
0.53037037037037	0.478534
0.53037037037037	0.4908339
0.53037037037037	0.4984275
0.53037037037037	0.4816343
0.53037037037037	0.4510389
0.53037037037037	0.7351463
0.53037037037037	0.499349
0.53037037037037	0.4921362
0.53037037037037	0.4873312
0.53037037037037	0.4887895
0.53037037037037	0.4661523
0.53037037037037	0.4874884
0.53037037037037	0.5087388
0.551481481481481	0.5365022
0.551481481481481	0.7254441
0.551481481481481	0.6853625
0.551481481481481	0.2014661
0.551481481481481	0.3684239
0.551481481481481	0.4056542
0.551481481481481	0.5569694
0.551481481481481	0.8041584
0.551481481481481	0.492279
0.551481481481481	0.4433288
0.551481481481481	0.5478229
0.551481481481481	0.6728079
0.551481481481481	0.2172785
0.551481481481481	0.4713439
0.551481481481481	0.4460246
0.551481481481481	0.3696824
0.551481481481481	0.3523771
0.551481481481481	0.4610798
0.551481481481481	0.4869124
0.551481481481481	0.5719098
0.551481481481481	0.3190863
0.551481481481481	0.5062038
0.551481481481481	0.5996233
0.551481481481481	0.5713104
0.551481481481481	0.5451081
0.551481481481481	0.5526292
0.551481481481481	0.2078196
0.551481481481481	0.6820711
0.551481481481481	0.5079628
0.551481481481481	0.5215977
0.551481481481481	0.6809902
0.551481481481481	0.6815467
0.551481481481481	0.2558591
0.551481481481481	0.6874079
0.551481481481481	0.5784334
0.551481481481481	0.3742341
0.551481481481481	0.4558422
0.551481481481481	0.5098388
0.551481481481481	0.3976083
0.551481481481481	0.510066
0.511851851851852	0.6029969
0.511851851851852	0.5523126
0.511851851851852	0.5627616
0.511851851851852	0.4135697
0.511851851851852	0.4835729
0.511851851851852	0.5157706
0.511851851851852	0.5715789
0.511851851851852	0.5751105
0.511851851851852	0.3835964
0.511851851851852	0.6127195
0.511851851851852	0.6970493
0.511851851851852	0.4659526
0.511851851851852	0.6386118
0.511851851851852	0.3807122
0.511851851851852	0.2636589
0.511851851851852	0.3099602
0.511851851851852	0.2624472
0.511851851851852	0.6501324
0.511851851851852	0.5822185
0.511851851851852	0.1009932
0.511851851851852	0.5790284
0.511851851851852	0.6084747
0.511851851851852	0.5619445
0.511851851851852	0.6561205
0.511851851851852	0.4718315
0.511851851851852	0.6234447
0.511851851851852	0.7262829
0.511851851851852	0.4644111
0.511851851851852	0.6083464
0.511851851851852	0.5364118
0.511851851851852	0.3595318
0.511851851851852	0.550717
0.511851851851852	0.4506085
0.511851851851852	0.3275519
0.511851851851852	0.3274895
0.511851851851852	0.5014849
0.511851851851852	0.3331923
0.511851851851852	0.3407437
0.511851851851852	0.421005
0.511851851851852	0.5113348
0.584814814814815	0.7260745
0.584814814814815	0.1994696
0.584814814814815	0.2093263
0.584814814814815	0.6795956
0.584814814814815	0.4334434
0.584814814814815	0.08290479
0.584814814814815	0.3721632
0.584814814814815	0.6355649
0.584814814814815	0.1724361
0.584814814814815	0.0816428
0.584814814814815	0.3456385
0.584814814814815	0.3612862
0.584814814814815	0.6978638
0.584814814814815	0.9198191
0.584814814814815	0.3879798
0.584814814814815	0.3488486
0.584814814814815	0.4646618
0.584814814814815	0.5543075
0.584814814814815	0.3151719
0.584814814814815	0.5596506
0.584814814814815	0.6891194
0.584814814814815	0.5897563
0.584814814814815	0.570611
0.584814814814815	0.4722933
0.584814814814815	0.6773679
0.584814814814815	0.4947231
0.584814814814815	0.4187766
0.584814814814815	0.3673011
0.584814814814815	0.7251151
0.584814814814815	0.621001
0.584814814814815	0.5030628
0.584814814814815	0.5307148
0.584814814814815	0.3642119
0.584814814814815	0.3858308
0.584814814814815	0.1787864
0.584814814814815	0.1844438
0.584814814814815	0.3102116
0.584814814814815	0.5632558
0.584814814814815	0.5074887
0.584814814814815	0.5349424
0.558888888888889	0.4987887
0.558888888888889	0.5662024
0.558888888888889	0.4987642
0.558888888888889	0.7021176
0.558888888888889	0.5733855
0.558888888888889	0.5328222
0.558888888888889	0.5730557
0.558888888888889	0.2632823
0.558888888888889	0.6367756
0.558888888888889	0.4144319
0.558888888888889	0.4508323
0.558888888888889	0.2417553
0.558888888888889	0.7197505
0.558888888888889	0.5616388
0.558888888888889	0.627656
0.558888888888889	0.5126711
0.558888888888889	0.5035851
0.558888888888889	0.2132509
0.558888888888889	0.2547221
0.558888888888889	0.4642285
0.558888888888889	0.4796571
0.558888888888889	0.4980447
0.558888888888889	0.4345138
0.558888888888889	0.3560919
0.558888888888889	0.1797899
0.558888888888889	0.3741074
0.558888888888889	0.4788626
0.558888888888889	0.3481331
0.558888888888889	0.3358931
0.558888888888889	0.4733788
0.558888888888889	0.3841213
0.558888888888889	0.3667197
0.558888888888889	0.6596527
0.558888888888889	0.2804329
0.558888888888889	0.5273221
0.558888888888889	0.8583879
0.558888888888889	0.8520798
0.558888888888889	0.5630317
0.558888888888889	0.3535158
0.558888888888889	0.5074095
0.487777777777778	0.5533461
0.487777777777778	0.4409529
0.487777777777778	0.4056483
0.487777777777778	0.454208
0.487777777777778	0.4388135
0.487777777777778	0.5134353
0.487777777777778	0.4782729
0.487777777777778	0.5071027
0.487777777777778	0.5204284
0.487777777777778	0.4421533
0.487777777777778	0.5453873
0.487777777777778	0.4340455
0.487777777777778	0.521503
0.487777777777778	0.5320708
0.487777777777778	0.5061684
0.487777777777778	0.55079
0.487777777777778	0.5943437
0.487777777777778	0.4496615
0.487777777777778	0.4886407
0.487777777777778	0.5104671
0.487777777777778	0.5150216
0.487777777777778	0.5199555
0.487777777777778	0.5055301
0.487777777777778	0.5477375
0.487777777777778	0.5302383
0.487777777777778	0.5164422
0.487777777777778	0.5671785
0.487777777777778	0.4911308
0.487777777777778	0.4988588
0.487777777777778	0.5444289
0.487777777777778	0.5455984
0.487777777777778	0.53697
0.487777777777778	0.5449617
0.487777777777778	0.5680388
0.487777777777778	0.4600902
0.487777777777778	0.5478543
0.487777777777778	0.05847777
0.487777777777778	0.3711325
0.487777777777778	0.4796768
0.487777777777778	0.5166335
0.425925925925926	0.4761236
0.425925925925926	0.4790237
0.425925925925926	0.4822781
0.425925925925926	0.4941167
0.425925925925926	0.4918726
0.425925925925926	0.4592574
0.425925925925926	0.4571165
0.425925925925926	0.4636836
0.425925925925926	0.4927859
0.425925925925926	0.4800811
0.425925925925926	0.4893205
0.425925925925926	0.4853689
0.425925925925926	0.4802373
0.425925925925926	0.4813477
0.425925925925926	0.4885686
0.425925925925926	0.4853825
0.425925925925926	0.4715444
0.425925925925926	0.5093812
0.425925925925926	0.4689972
0.425925925925926	0.4468818
0.425925925925926	0.4784842
0.425925925925926	0.4809347
0.425925925925926	0.4840218
0.425925925925926	0.4827708
0.425925925925926	0.4749872
0.425925925925926	0.481749
0.425925925925926	0.4569833
0.425925925925926	0.4749582
0.425925925925926	0.5176829
0.425925925925926	0.4891104
0.425925925925926	0.4837685
0.425925925925926	0.4878321
0.425925925925926	0.4872873
0.425925925925926	0.5045334
0.425925925925926	0.514223
0.425925925925926	0.4750636
0.425925925925926	0.4640473
0.425925925925926	0.491197
0.425925925925926	0.4680557
0.425925925925926	0.4654298
0.494814814814815	0.6262773
0.494814814814815	0.4656122
0.494814814814815	0.5935335
0.494814814814815	0.4475165
0.494814814814815	0.5594303
0.494814814814815	0.4079562
0.494814814814815	0.3626567
0.494814814814815	0.7928352
0.494814814814815	0.4283397
0.494814814814815	0.2446902
0.494814814814815	0.4969499
0.494814814814815	0.3529511
0.494814814814815	0.4923848
0.494814814814815	0.5699136
0.494814814814815	0.2845512
0.494814814814815	0.4438164
0.494814814814815	0.4548444
0.494814814814815	0.2963887
0.494814814814815	0.7078484
0.494814814814815	0.5867385
0.494814814814815	0.5436017
0.494814814814815	0.36705
0.494814814814815	0.3407389
0.494814814814815	0.5764614
0.494814814814815	0.6047326
0.494814814814815	0.5681332
0.494814814814815	0.5004386
0.494814814814815	0.6487026
0.494814814814815	0.4857989
0.494814814814815	0.499129
0.494814814814815	0.4332336
0.494814814814815	0.5520206
0.494814814814815	0.6351462
0.494814814814815	0.4064391
0.494814814814815	0.3300135
0.494814814814815	0.433326
0.494814814814815	0.3663726
0.494814814814815	0.4708326
0.494814814814815	0.5308375
0.494814814814815	0.6075817
