# Supplementary material for: A test of affect processing bias in response to affect regulation
Source: PLoS One. 2022 Mar 3;17(3):e0264758. doi: 10.1371/journal.pone.0264758 (PMC8893671; doi:10.1371/journal.pone.0264758)
Supplement: S1 Dataset — Raw data files accompanying each figure. (ZIP) [file pone.0264758.s005.zip › S1_Datasets/supp_fig_2/supp_fig_2_mod_exfb_mdl_acc_fb_plot.tsv]

val_acc	fb_trig_val
0.657777777777778	0.5755474
0.657777777777778	0.5064881
0.657777777777778	0.5869981
0.657777777777778	0.4927337
0.657777777777778	0.6941042
0.657777777777778	0.5346465
0.657777777777778	0.5823569
0.657777777777778	0.3518555
0.657777777777778	0.4590109
0.657777777777778	0.4312778
0.657777777777778	0.4536115
0.657777777777778	0.6253437
0.657777777777778	0.5780546
0.655555555555556	0.5270123
0.655555555555556	0.7015414
0.655555555555556	0.7735927
0.655555555555556	0.6406608
0.655555555555556	0.5060378
0.655555555555556	0.3632255
0.655555555555556	0.3671832
0.655555555555556	0.6573023
0.655555555555556	0.3425409
0.655555555555556	0.3778067
0.655555555555556	0.3508446
0.655555555555556	0.3505934
0.655555555555556	0.4640539
0.655555555555556	0.2281522
0.655555555555556	0.6729236
0.655555555555556	0.5319293
0.655555555555556	0.4550198
0.573333333333333	0.8156341
0.573333333333333	0.6475269
0.573333333333333	0.7019139
0.573333333333333	0.4689004
0.573333333333333	0.6548187
0.573333333333333	0.3767909
0.573333333333333	0.5103681
0.573333333333333	0.4520203
0.573333333333333	0.5352558
0.573333333333333	0.6583542
0.573333333333333	0.3901879
0.573333333333333	0.4165726
0.573333333333333	0.3372304
0.573333333333333	0.5790588
0.573333333333333	0.7026337
0.573333333333333	0.4081712
0.658518518518518	0.5506985
0.658518518518518	0.5699163
0.658518518518518	0.5614621
0.658518518518518	0.5585917
0.658518518518518	0.575817
0.658518518518518	0.5509893
0.658518518518518	0.5328265
0.658518518518518	0.6056701
0.658518518518518	0.5494796
0.658518518518518	0.5474281
0.658518518518518	0.5605726
0.658518518518518	0.5599766
0.658518518518518	0.1540448
0.658518518518518	0.4040257
0.658518518518518	0.5525147
0.658518518518518	0.553669
0.658518518518518	0.5731636
0.602592592592593	0.3638089
0.602592592592593	0.4455767
0.602592592592593	0.5848418
0.602592592592593	0.598465
0.602592592592593	0.4185147
0.602592592592593	0.3748218
0.602592592592593	0.539212
0.602592592592593	0.5277004
0.602592592592593	0.7028505
0.602592592592593	0.5924769
0.602592592592593	0.4153346
0.602592592592593	0.5467713
0.602592592592593	0.8452839
0.602592592592593	0.531086
0.602592592592593	0.5497238
0.602592592592593	0.5117267
0.602592592592593	0.5253859
0.602592592592593	0.4750617
0.602592592592593	0.6784686
0.507037037037037	0.5734765
0.507037037037037	0.6164896
0.507037037037037	0.4357592
0.507037037037037	0.404034
0.507037037037037	0.5312828
0.507037037037037	0.404202
0.507037037037037	0.4826097
0.507037037037037	0.4927479
0.507037037037037	0.4306973
0.507037037037037	0.4920439
0.507037037037037	0.5947808
0.507037037037037	0.2140089
0.507037037037037	0.5329919
0.507037037037037	0.4814245
0.507037037037037	0.4036995
0.507037037037037	0.5336676
0.507037037037037	0.5326571
0.598148148148148	0.5022683
0.598148148148148	0.5058257
0.598148148148148	0.534851
0.598148148148148	0.5333813
0.598148148148148	0.4837706
0.598148148148148	0.4775614
0.598148148148148	0.5226179
0.598148148148148	0.4797128
0.598148148148148	0.5261662
0.598148148148148	0.4964465
0.598148148148148	0.5256037
0.598148148148148	0.5329788
0.598148148148148	0.5151948
0.598148148148148	0.5385135
0.598148148148148	0.5148016
0.598148148148148	0.501322
0.598148148148148	0.4983044
0.598148148148148	0.009804964
0.587407407407407	0.5930713
0.587407407407407	0.6381747
0.587407407407407	0.4374388
0.587407407407407	0.3174841
0.587407407407407	0.3902484
0.587407407407407	0.413728
0.587407407407407	0.2339502
0.587407407407407	0.4473108
0.587407407407407	0.5433017
0.587407407407407	0.4629901
0.587407407407407	0.5629481
0.587407407407407	0.4211899
0.587407407407407	0.4570849
0.587407407407407	0.5240785
0.587407407407407	0.6271441
0.587407407407407	0.4219587
0.517407407407407	0.01720725
0.517407407407407	0.007315981
0.517407407407407	0.759134
0.517407407407407	0.9962435
0.517407407407407	0.000132229
0.517407407407407	0.1594488
0.517407407407407	0.9999943
0.517407407407407	0.00979811
0.517407407407407	0.04076164
0.517407407407407	0.9748055
0.517407407407407	0.01290282
0.517407407407407	0.973986
0.517407407407407	3.110698e-06
0.517407407407407	1
0.517407407407407	0.0154359
0.517407407407407	3.894187e-09
0.517407407407407	0.002639143
0.517407407407407	0.4156407
0.517407407407407	0.009843217
0.517407407407407	0.98971
0.531851851851852	0.4486386
0.531851851851852	0.663757
0.531851851851852	0.5966043
0.531851851851852	0.4526995
0.531851851851852	0.3834237
0.531851851851852	0.4679899
0.531851851851852	0.410113
0.531851851851852	0.6543164
0.531851851851852	0.5004948
0.531851851851852	0.3851418
0.531851851851852	0.3999353
0.531851851851852	0.5278355
0.531851851851852	0.4010305
0.530268199233717	0.9071417
0.530268199233717	0.0002334266
0.530268199233717	0.9999999
0.530268199233717	0.1675867
0.530268199233717	0.1008483
0.530268199233717	2.200955e-10
0.530268199233717	0.3710402
0.530268199233717	0.9091999
0.530268199233717	0.001524608
0.530268199233717	0.9999912
0.530268199233717	0.4910698
0.530268199233717	0.02869792
0.530268199233717	0.01337974
0.530268199233717	1.406969e-05
0.530268199233717	0.9904545
0.530268199233717	0.0001974302
0.530268199233717	0.01852686
0.530268199233717	7.150777e-10
0.566666666666667	0.5585148
0.566666666666667	0.3194402
0.566666666666667	0.3770609
0.566666666666667	0.2486218
0.566666666666667	0.3817944
0.566666666666667	0.6533726
0.566666666666667	0.626569
0.566666666666667	0.5807675
0.566666666666667	0.4331996
0.566666666666667	0.4446937
0.566666666666667	0.6069362
0.566666666666667	0.416941
0.566666666666667	0.1852583
0.501481481481481	0.581188
0.501481481481481	0.6328614
0.501481481481481	0.3972048
0.501481481481481	0.6123745
0.501481481481481	0.6664725
0.501481481481481	0.4173915
0.501481481481481	0.4897552
0.501481481481481	0.3864849
0.501481481481481	0.2660975
0.501481481481481	0.5658829
0.501481481481481	0.2644239
0.501481481481481	0.4307031
0.501481481481481	0.5390318
0.501481481481481	0.3924082
0.501481481481481	0.4619547
0.501481481481481	0.5099902
0.501481481481481	0.3953207
0.501481481481481	0.3422926
0.584814814814815	0.5067094
0.584814814814815	0.5081688
0.584814814814815	0.6350155
0.584814814814815	0.4269401
0.584814814814815	0.3204244
0.584814814814815	0.3326972
0.584814814814815	0.334689
0.584814814814815	0.4608875
0.584814814814815	0.8178421
0.584814814814815	0.4878303
0.584814814814815	0.3879955
0.584814814814815	0.476315
0.584814814814815	0.4490517
0.584814814814815	0.6845968
0.584814814814815	0.6884526
0.584814814814815	0.2925733
0.560740740740741	0.5433053
0.560740740740741	0.6667048
0.560740740740741	0.4667442
0.560740740740741	0.5601557
0.560740740740741	0.2515043
0.560740740740741	0.7759817
0.560740740740741	0.5310822
0.560740740740741	0.7663927
0.560740740740741	0.4910153
0.560740740740741	0.3886226
0.560740740740741	0.4434551
0.560740740740741	0.7579955
0.560740740740741	0.4084817
0.560740740740741	0.4495046
0.560740740740741	0.4669926
0.587037037037037	0.5451749
0.587037037037037	0.6439171
0.587037037037037	0.3477681
0.587037037037037	0.4737256
0.587037037037037	0.5843669
0.587037037037037	0.5395691
0.587037037037037	0.5900629
0.587037037037037	0.4780051
0.587037037037037	0.3696839
0.587037037037037	0.2499852
0.587037037037037	0.5095662
0.587037037037037	0.5450438
0.587037037037037	0.4639579
0.587037037037037	0.4814737
0.587037037037037	0.4858786
0.530740740740741	0.4563729
0.530740740740741	0.5154296
0.530740740740741	0.7966014
0.530740740740741	0.602928
0.530740740740741	0.5193532
0.530740740740741	0.4242877
0.530740740740741	0.2508116
0.530740740740741	0.3807043
0.530740740740741	0.4307407
0.530740740740741	0.4059066
0.530740740740741	0.590406
0.530740740740741	0.2972347
0.530740740740741	0.5197061
0.530740740740741	0.3488988
0.530740740740741	0.3937922
0.530740740740741	0.5096157
0.530740740740741	0.6048386
0.530740740740741	0.4775177
0.530740740740741	0.5591594
0.731851851851852	0.6167941
0.731851851851852	0.8364208
0.731851851851852	0.5366918
0.731851851851852	0.5742692
0.731851851851852	0.5587999
0.731851851851852	0.5120787
0.731851851851852	0.4696601
0.731851851851852	0.6186595
0.731851851851852	0.421058
0.731851851851852	0.3488788
0.731851851851852	0.5594798
0.731851851851852	0.5331147
0.731851851851852	0.4418292
0.731851851851852	0.5456568
0.731851851851852	0.6280517
0.731851851851852	0.5545822
0.547777777777778	0.4945635
0.547777777777778	0.5231224
0.547777777777778	0.6175934
0.547777777777778	0.509872
0.547777777777778	0.4806505
0.547777777777778	0.4778582
0.547777777777778	0.5246255
0.547777777777778	0.4996361
0.547777777777778	0.555106
0.547777777777778	0.5194858
0.547777777777778	0.4731717
0.547777777777778	0.5317196
0.547777777777778	0.4576764
0.547777777777778	0.5257626
0.547777777777778	0.5074335
0.547777777777778	0.6617425
0.547777777777778	0.5133275
0.547777777777778	0.5413179
0.497777777777778	0.5982101
0.497777777777778	0.8029931
0.497777777777778	0.5700195
0.497777777777778	0.7310901
0.497777777777778	0.5394084
0.497777777777778	0.7044461
0.497777777777778	0.4243358
0.497777777777778	0.8188062
0.497777777777778	0.7185172
0.497777777777778	0.543521
0.497777777777778	0.3712411
0.497777777777778	0.5815511
0.497777777777778	0.6727902
0.497777777777778	0.4354302
0.497777777777778	0.3729638
0.497777777777778	0.5242723
0.497777777777778	0.6842428
0.497777777777778	0.6126351
0.497777777777778	0.7364515
0.436704119850187	0.08500277
0.436704119850187	0.3696232
0.436704119850187	0.4722844
0.436704119850187	0.4069573
0.436704119850187	0.2367204
0.436704119850187	0.6222916
0.436704119850187	0.35333
0.436704119850187	0.4309103
0.436704119850187	0.3049222
0.436704119850187	0.1924514
0.436704119850187	0.3274772
0.436704119850187	0.235342
0.436704119850187	0.5308408
0.436704119850187	0.3126175
0.436704119850187	0.3835549
0.436704119850187	0.4968911
0.436704119850187	0.2912097
0.436704119850187	0.2352008
0.47962962962963	0.5437763
0.47962962962963	0.3693931
0.47962962962963	0.413158
0.47962962962963	0.5043314
0.47962962962963	0.5307518
0.47962962962963	0.5990009
0.47962962962963	0.643651
0.47962962962963	0.2252034
0.47962962962963	0.5084425
0.47962962962963	0.6396739
0.47962962962963	0.5581181
0.47962962962963	0.6313945
0.47962962962963	0.4870838
0.47962962962963	0.3138123
0.47962962962963	0.6526904
0.47962962962963	0.2659194
0.47962962962963	0.7046942
0.47962962962963	0.4164295
0.47962962962963	0.2426143
0.53037037037037	0.4923083
0.53037037037037	0.4749048
0.53037037037037	0.4730153
0.53037037037037	0.4767717
0.53037037037037	0.4867824
0.53037037037037	0.4746403
0.53037037037037	0.4962501
0.53037037037037	0.467685
0.53037037037037	0.4857499
0.53037037037037	0.3228892
0.53037037037037	0.5258656
0.53037037037037	0.4928285
0.53037037037037	0.4742273
0.53037037037037	0.4706811
0.53037037037037	0.479864
0.53037037037037	0.4809303
0.53037037037037	0.4431033
0.53037037037037	0.5009695
0.551481481481481	0.3091238
0.551481481481481	0.6229782
0.551481481481481	0.4658987
0.551481481481481	0.6706241
0.551481481481481	0.4048307
0.551481481481481	0.8156039
0.551481481481481	0.5744956
0.551481481481481	0.4740326
0.551481481481481	0.2888912
0.551481481481481	0.6933846
0.551481481481481	0.2822909
0.551481481481481	0.01630709
0.551481481481481	0.76881
0.511851851851852	0.549659
0.511851851851852	0.5885597
0.511851851851852	0.5345889
0.511851851851852	0.729706
0.511851851851852	0.4338251
0.511851851851852	0.5108388
0.511851851851852	0.6568729
0.511851851851852	0.5826155
0.511851851851852	0.6816658
0.511851851851852	0.4022051
0.511851851851852	0.588862
0.511851851851852	0.5301192
0.511851851851852	0.320525
0.511851851851852	0.5282577
0.511851851851852	0.6751448
0.511851851851852	0.6386098
0.584814814814815	0.582898
0.584814814814815	0.4777848
0.584814814814815	0.8199947
0.584814814814815	0.6122584
0.584814814814815	0.7736024
0.584814814814815	0.854684
0.584814814814815	0.3534609
0.584814814814815	0.3347572
0.584814814814815	0.6792609
0.584814814814815	0.6859999
0.584814814814815	0.4715096
0.584814814814815	0.7431992
0.584814814814815	0.7012806
0.584814814814815	0.4705987
0.584814814814815	0.4901253
0.584814814814815	0.2872594
0.584814814814815	0.4148784
0.584814814814815	0.3540573
0.584814814814815	0.597121
0.558888888888889	0.5931777
0.558888888888889	0.611392
0.558888888888889	0.5073289
0.558888888888889	0.6623706
0.558888888888889	0.491971
0.558888888888889	0.2610387
0.558888888888889	0.6045513
0.558888888888889	0.500017
0.558888888888889	0.5455111
0.558888888888889	0.4679235
0.558888888888889	0.6193517
0.558888888888889	0.42321
0.558888888888889	0.5685552
0.558888888888889	0.7414055
0.558888888888889	0.2533026
0.487777777777778	0.5522342
0.487777777777778	0.5109724
0.487777777777778	0.5333843
0.487777777777778	0.5295671
0.487777777777778	0.5065239
0.487777777777778	0.4757572
0.487777777777778	0.5033562
0.487777777777778	0.5688832
0.487777777777778	0.4795604
0.487777777777778	0.5028685
0.487777777777778	0.5264879
0.487777777777778	0.5297213
0.487777777777778	0.4627653
0.487777777777778	0.4996516
0.487777777777778	0.4403166
0.425925925925926	0.4942079
0.425925925925926	0.4738967
0.425925925925926	0.5071295
0.425925925925926	0.4786885
0.425925925925926	0.464593
0.425925925925926	0.7473213
0.425925925925926	0.4767234
0.425925925925926	0.502707
0.425925925925926	0.4860069
0.425925925925926	0.4711049
0.425925925925926	0.4605184
0.425925925925926	0.4685641
0.425925925925926	0.4838546
0.425925925925926	0.4949494
0.425925925925926	0.4830953
0.425925925925926	0.4860778
0.494814814814815	0.4613331
0.494814814814815	0.622907
0.494814814814815	0.4971784
0.494814814814815	0.5416271
0.494814814814815	0.4285949
0.494814814814815	0.6402854
0.494814814814815	0.5440746
0.494814814814815	0.4490853
0.494814814814815	0.5079275
0.494814814814815	0.7010584
0.494814814814815	0.556676
0.494814814814815	0.5220446
0.494814814814815	0.330127
0.494814814814815	0.4180218
0.494814814814815	0.4908281
0.494814814814815	0.4689396
