# Supplementary material for: A test of affect processing bias in response to affect regulation
Source: PLoS One. 2022 Mar 3;17(3):e0264758. doi: 10.1371/journal.pone.0264758 (PMC8893671; doi:10.1371/journal.pone.0264758)
Supplement: S2 Dataset — Matlab formatted regression model files. (ZIP) [file pone.0264758.s006.zip]

Archive with 36 entries (23 files):
- S2_Datasets/emg_id_ex/
- S2_Datasets/emg_id_ex/aro_mdl.mat
- S2_Datasets/emg_id_ex/val_mdl.mat
- S2_Datasets/emg_mod_exfb/
- S2_Datasets/emg_mod_exfb/mdl.mat
- S2_Datasets/emg_mod_fb/
- S2_Datasets/emg_mod_fb/mdl.mat
- S2_Datasets/mod_exfb_mdl_acc/
- S2_Datasets/mod_exfb_mdl_acc/ex_prev_mdl.mat
- S2_Datasets/mod_exfb_mdl_acc/fb_prev_mdl.mat
- S2_Datasets/mvpa_cmp_hyper/
- S2_Datasets/mvpa_cmp_hyper/hr_cter_all_vox_mdl.mat
- S2_Datasets/mvpa_cmp_hyper/hr_cter_sig_vox_mdl.mat
- S2_Datasets/mvpa_cmp_hyper/inca_cter_all_vox_mdl.mat
- S2_Datasets/mvpa_cmp_hyper/inca_cter_sig_vox_mdl.mat
- S2_Datasets/mvpa_fb_ex/
- S2_Datasets/mvpa_fb_ex/group_a_mod_ex_pred.mat
- S2_Datasets/mvpa_fb_ex/group_v_mod_ex_pred.mat
- S2_Datasets/mvpa_id_cue/
- S2_Datasets/mvpa_id_cue/group_a_in_cue_pred.mat
- S2_Datasets/mvpa_id_cue/group_v_in_cue_pred.mat
- S2_Datasets/mvpa_id_recall/
- S2_Datasets/mvpa_id_recall/group_a_in_recall.mat
- S2_Datasets/mvpa_id_recall/group_v_in_recall.mat
- S2_Datasets/primary/
- S2_Datasets/primary/group_v_mod_fb.mat
- S2_Datasets/README
- S2_Datasets/scr_id_ex/
- S2_Datasets/scr_id_ex/aro_mdl.mat
- S2_Datasets/scr_id_ex/val_mdl.mat
- S2_Datasets/scr_mod_exfb/
- S2_Datasets/scr_mod_exfb/mdl.mat
- S2_Datasets/scr_mod_fb/
- S2_Datasets/scr_mod_fb/mdl.mat
- S2_Datasets/secondary/
- S2_Datasets/secondary/mdl.mat
