# Supplementary material for: A test of affect processing bias in response to affect regulation
Source: PLoS One. 2022 Mar 3;17(3):e0264758. doi: 10.1371/journal.pone.0264758 (PMC8893671; doi:10.1371/journal.pone.0264758)
Supplement: S2 Dataset — Matlab formatted regression model files. (ZIP) [file pone.0264758.s006.zip › S2_Datasets/README]

# ============================================================
# ============================================================
# A test of affect processing bias in response to affect
# regulation
# 
# Authors: Keith A. Bush, Clinton D. Kilts
#
# Affiliation: Brain Imaging Research Center
#              Department of Psychiatry
#              University of Arkansas for Medical Sciences
# 
# Purpose: Organization of raw regression model files 
#
# Note: Models are arranged by the section in which they
#       appear in the manuscript.

# ============================================================
# Psychophysiological Response Validation of Affect Processing 
# Induction via Image Stimuli

# Confirm arousal induction via SCR
./scr_id_ex/aro_mdl.mat # validate induction
./scr_id_ex/val_mdl.mat # demonstrate SCR sensitive to arousal only

# Confirm valence induction via facial EMG (corrugator, cEMG)
./emg_id_ex/val_mdl.mat # validate induction
./emg_id_ex/aro_mdl.mat # demonstrate cEMG sensitive to valence only


# ============================================================
# Validation of Affect Decoding using Novel Stimuli

# validate mvpa out-of-sample predictions
./mvpa_id_cue/group_v_in_cue_pred.mat # (Id-CR cue) valence
./mvpa_id_cue/group_a_in_cue_pred.mat # (Id-CR cue) arousal
./mvpa_fb_ex/group_v_mod_ex_pred.mat  # (Mod-PS) valence
./mvpa_fb_ex/group_a_mod_ex_pred.mat  # (Mod-PS) arousal


# ============================================================
# Validating the Rigor and Reproducibility of Affective Brain
# States

# compare full hyperplanes
./mvpa_cmp_hyper/hr_cter_all_vox_mdl.mat     # HR vs CTER
./mvpa_cmp_hyper/inca_cter_all_vox_mdl.mat   # INCA vs CTER

# compare significant voxels of hyperplanes
./mvpa_cmp_hyper/hr_cter_all_sig_mdl.mat     # HR vs CTER
./mvpa_cmp_hyper/inca_cter_all_sig_mdl.mat   # INCA vs CTER


# ============================================================
# Real-time fMRI-Guided Self-Induction of Positive Valence
# States
./mod_exfb_mdl_acc/ex_prev_mdl.mat
./mod_exfb_mdl_acc/fb_prev_mdl.mat
./scr_mod_fb/mdl.mat	# SCR - arousal self-induction 
./emg_mod_fb/mdl.mat	# corrugator EMG - valence self-induction


# ============================================================
# Causal Effect of Positive Valence Self-Induction on Affect 
# Processing of Subsequent Stimuli

# test bias of self-induced valence on subsequent valence
# processing
./primary/group_v_mod_fb.mat  # Primary hypothesis test of work

# test independent psychophysiological measures of biased processing
./scr_mod_exfb/mdl.mat	# SCR - arousal processing correlate
./emg_mod_exfb/mdl.mat	# corrugator EMG - valence processing correlate 


# ============================================================
# Measurement of Unguided Explicit Affect Regulation

./mvpa_id_recall/group_v_in_recall.mat  # (Id-CR recall) valence
./mvpa_id_recall/group_a_in_recall.mat  # (Id-CR recall) arousal


# ============================================================
# Unguided Explicit Affect Regulation Performance as a 
# Predictor of rsfMRI-Guided Self-Induction

./secondary/mdl.mat  # Secondary hypothesis test of work
